# Supplementary material for: 5-Bromo-3-cyclo­hexyl­sulfinyl-2-methyl-1-benzofuran
Source: Acta Crystallogr Sect E Struct Rep Online. 2011 Jan 29;67(Pt 2):o527. doi: 10.1107/S1600536811003242 (PMC3051560; doi:10.1107/S1600536811003242)
Supplement: Supplementary file 2 [file e-67-0o527-Isup2.hkl]

# 
# h,k,l, Fc-squared, Fo-squared, sigma(Fo-squared) and status flag 
# 
data_I
_shelx_title ' 1057 IN P2(1)/C' 
_shelx_refln_list_code          4 
_shelx_F_calc_maximum      558.05 
_exptl_crystal_F_000      1392.00 
_reflns_d_resolution_high  0.7692 
 
loop_ 
 _symmetry_equiv_pos_as_xyz 
 'x, y, z' 
 '-x, y+1/2, -z+1/2' 
 '-x, -y, -z' 
 'x, -y-1/2, z-1/2' 
 
_cell_length_a    12.1842 
_cell_length_b     9.0281 
_cell_length_c    26.6191 
_cell_angle_alpha  90.000 
_cell_angle_beta   97.702 
_cell_angle_gamma  90.000 
 
_shelx_F_squared_multiplier     1.000 
 
loop_ 
 _refln_index_h 
 _refln_index_k 
 _refln_index_l 
 _refln_F_squared_calc 
 _refln_F_squared_meas 
 _refln_F_squared_sigma 
 _refln_observed_status 
   1   0   0     1118.34     1148.62     39.09 o 
   2   0   0    12930.79    14050.93    288.92 o 
   3   0   0      944.32     1066.86     34.87 o 
   4   0   0     1399.50     1559.58     51.67 o 
   5   0   0    33681.52    34331.58    437.51 o 
   6   0   0    29263.43    30774.96    499.25 o 
   7   0   0     7596.89     8067.03    133.98 o 
   8   0   0     2124.90     2234.61     56.01 o 
   9   0   0     1691.80     1569.52     50.74 o 
  10   0   0     1962.14     1982.95     52.29 o 
  11   0   0     4775.98     4740.36     90.17 o 
  12   0   0       93.38      107.46     30.78 o 
  13   0   0      774.93      878.29     48.41 o 
  14   0   0      202.47      276.22    129.38 o 
   1   1   0     2943.17     3061.99     31.46 o 
   2   1   0      203.13      220.62      5.77 o 
   3   1   0     1259.97     1234.99     21.51 o 
   4   1   0    18148.50    18841.06    182.65 o 
   5   1   0     7474.91     8172.91     97.92 o 
   6   1   0      875.03      781.91     24.97 o 
   7   1   0      207.43      163.54     14.13 o 
   8   1   0     1396.67     1570.26     38.70 o 
   9   1   0     9735.36     9636.94    114.44 o 
  10   1   0      136.61      180.69     19.38 o 
  11   1   0     3078.48     2952.87     53.48 o 
  12   1   0       38.42       59.13     20.26 o 
  13   1   0      231.83      332.96     26.39 o 
  14   1   0       74.25       50.53     45.02 o 
  15   1   0     1361.92     1746.33    111.26 o 
   0   2   0   114310.87    86138.84   1348.30 o 
   1   2   0    10107.46    10457.51     92.21 o 
   2   2   0     4405.66     4205.74     50.93 o 
   3   2   0     1275.56     1371.84     33.69 o 
   4   2   0      593.89      624.44     17.06 o 
   5   2   0    11315.56    11404.21    132.93 o 
   6   2   0    19336.05    19465.76    237.16 o 
   7   2   0      825.89      905.65     27.67 o 
   8   2   0      688.24      721.73     31.08 o 
   9   2   0     2686.40     2742.12     54.67 o 
  10   2   0      425.98      371.34     26.65 o 
  11   2   0     2527.62     2516.42     58.85 o 
  12   2   0     1533.56     1495.70     45.22 o 
  13   2   0      411.47      441.84     33.19 o 
  14   2   0      238.07      352.58     48.76 o 
  15   2   0     1394.89     1430.01    104.59 o 
   1   3   0      447.09      367.92      9.11 o 
   2   3   0    10855.10    11666.96    109.87 o 
   3   3   0     8385.74     8289.35     91.87 o 
   4   3   0     1196.10     1226.51     26.15 o 
   5   3   0     5639.21     5296.29     81.74 o 
   6   3   0       74.23       40.15     13.46 o 
   7   3   0     2234.23     2342.42     49.77 o 
   8   3   0     3238.33     3213.76     63.24 o 
   9   3   0      693.03      769.81     59.11 o 
  10   3   0     1844.18     1714.62     60.12 o 
  11   3   0       43.05       10.04     29.82 o 
  12   3   0      860.23      929.57     52.84 o 
  13   3   0        1.02       16.88     36.07 o 
  14   3   0        6.09       15.91     51.89 o 
  15   3   0      508.59      597.27     74.40 o 
   0   4   0       37.99       65.41      9.44 o 
   1   4   0    21851.47    22629.16    205.93 o 
   2   4   0     6341.29     6304.32     76.99 o 
   3   4   0     3689.84     3330.57     55.80 o 
   4   4   0     1853.61     1942.17     36.59 o 
   5   4   0      181.27      244.26     15.96 o 
   6   4   0     9041.51     9122.07    134.28 o 
   7   4   0      293.11      344.19     22.14 o 
   8   4   0      887.38      852.64     41.05 o 
   9   4   0     1377.16     1286.21     62.12 o 
  10   4   0      446.76      459.93     39.74 o 
  11   4   0       76.60       85.12     43.80 o 
  12   4   0     1481.11     1628.76     66.90 o 
  13   4   0        2.82      -68.45     68.45 o 
  14   4   0     1514.55     1435.75    123.07 o 
   1   5   0     4317.03     4186.00     54.29 o 
   2   5   0     1116.61     1177.29     25.67 o 
   3   5   0     4337.86     4349.87     59.40 o 
   4   5   0      265.04      280.83     14.56 o 
   5   5   0     8711.72     8854.89    116.42 o 
   6   5   0     2414.55     2249.65     60.60 o 
   7   5   0     2551.36     2500.58     85.98 o 
   8   5   0     2279.12     2162.87     65.06 o 
   9   5   0      148.54      191.41     33.17 o 
  10   5   0     4861.56     4480.23    106.82 o 
  11   5   0       61.35       60.30     36.16 o 
  12   5   0      218.96      254.37     52.61 o 
  13   5   0        5.77       25.21     72.34 o 
  14   5   0      126.04        9.28     81.11 o 
   0   6   0      998.13     1179.33     49.71 o 
   1   6   0      665.14      688.20     21.42 o 
   2   6   0       27.20       27.95     13.54 o 
   3   6   0     3499.01     3447.36     52.69 o 
   4   6   0      158.75      170.48     20.77 o 
   5   6   0      455.86      442.90     32.30 o 
   6   6   0       22.76       50.70     26.44 o 
   7   6   0      381.53      325.05     35.07 o 
   8   6   0     1182.38     1107.04     58.13 o 
   9   6   0     1408.20     1304.67     77.65 o 
  10   6   0      243.36      248.57     40.80 o 
  11   6   0        4.61        2.55     45.29 o 
  12   6   0      437.17      246.44     84.71 o 
  13   6   0      180.68      140.21     94.01 o 
   1   7   0     4926.35     4883.31     67.32 o 
   2   7   0      593.82      596.07     24.30 o 
   3   7   0     2071.22     1997.78     70.94 o 
   4   7   0     1360.05     1177.29     48.43 o 
   5   7   0     3491.36     3323.48     89.75 o 
   6   7   0        5.69       -2.77     28.44 o 
   7   7   0      681.80      594.18     43.06 o 
   8   7   0        6.82       15.71     31.57 o 
   9   7   0      158.86      189.29     40.05 o 
  10   7   0        1.23      -15.66     43.23 o 
  11   7   0      376.64      377.59     59.16 o 
  12   7   0      174.18      223.48     90.57 o 
   0   8   0      168.39      166.00     27.15 o 
   1   8   0     1895.97     1808.75     43.52 o 
   2   8   0     2871.50     2797.81     75.49 o 
   3   8   0      141.88      149.77     31.78 o 
   4   8   0      328.65      348.12     37.16 o 
   5   8   0      479.14      511.48     42.28 o 
   6   8   0     1374.15     1354.18    115.81 o 
   7   8   0      288.63      290.28     40.94 o 
   8   8   0       48.76       56.18     46.15 o 
   9   8   0      111.05      108.79     76.54 o 
  10   8   0      213.50      127.79     63.47 o 
  11   8   0       64.89      135.22     82.90 o 
   1   9   0      558.57      580.54     69.24 o 
   2   9   0      481.19      432.93     40.98 o 
   3   9   0     1534.61     1713.69     78.19 o 
   4   9   0     1687.94     1556.21     88.66 o 
   5   9   0       55.76       12.57     41.67 o 
   6   9   0      629.48      595.75     57.72 o 
   7   9   0     2665.93     2294.99     96.22 o 
   8   9   0     1711.79     1710.58    142.23 o 
   9   9   0       14.44        9.82     51.95 o 
  10   9   0       48.37      -11.35     80.17 o 
   0  10   0       99.09       93.08     72.60 o 
   1  10   0      527.94      515.57     66.98 o 
   2  10   0     1199.09     1176.78     94.94 o 
   3  10   0      150.16      162.99     49.37 o 
   4  10   0       30.03       78.19     46.46 o 
   5  10   0       12.99      -14.53     48.46 o 
   6  10   0      305.44      340.26     57.77 o 
   7  10   0        6.98      148.03     76.32 o 
   8  10   0      168.34      107.91     74.66 o 
   1  11   0      395.91      357.72     68.87 o 
   2  11   0      134.49      215.57     70.34 o 
   3  11   0      656.03      694.43     82.65 o 
   4  11   0       37.17      -26.02     61.83 o 
   5  11   0      121.19      145.79     56.86 o 
 -15   1   1       91.44       67.02     83.77 o 
 -14   1   1      256.99      220.81     41.48 o 
 -13   1   1       10.16        7.65     22.33 o 
 -12   1   1      372.97      421.14     27.29 o 
 -11   1   1     3991.81     3944.34     59.02 o 
 -10   1   1      523.62      523.39     24.19 o 
  -9   1   1     2914.58     2965.06     53.23 o 
  -8   1   1      740.14      785.56     34.41 o 
  -7   1   1       64.91       99.86     14.11 o 
  -6   1   1      539.16      553.09     22.79 o 
  -5   1   1      145.61      129.14     12.20 o 
  -4   1   1     1526.49     1597.29     30.26 o 
  -3   1   1      584.82      624.03     11.16 o 
  -2   1   1     3195.90     3292.77     34.85 o 
  -1   1   1     7435.65     7471.70     72.06 o 
   0   1   1     1994.33     2057.91     19.47 o 
   1   1   1    24258.18    24469.46    260.44 o 
   2   1   1     2376.66     2447.53     31.26 o 
   3   1   1     7989.68     8278.56     94.80 o 
   4   1   1     6053.36     6280.92     70.97 o 
   5   1   1    10303.14    10860.27    126.71 o 
   6   1   1     1546.47     1588.87     33.78 o 
   7   1   1      570.64      525.92     29.83 o 
   8   1   1       36.45       32.41     14.16 o 
   9   1   1     1387.31     1333.25     30.77 o 
  10   1   1      198.24      220.06     19.42 o 
  11   1   1      336.42      302.75     23.57 o 
  12   1   1        0.03       25.18     20.77 o 
  13   1   1      896.48     1011.42     47.34 o 
  14   1   1       38.80       56.70     36.51 o 
  15   1   1      109.12      168.88     75.40 o 
 -15   2   1      185.34      190.71     90.29 o 
 -14   2   1       30.07      -26.00     56.18 o 
 -13   2   1       21.00       20.98     27.98 o 
 -12   2   1      910.07      942.84     37.94 o 
 -11   2   1       36.52       35.46     22.54 o 
 -10   2   1      147.56      192.20     24.56 o 
  -9   2   1     5385.40     5248.37     83.47 o 
  -8   2   1     1214.10     1223.65     34.34 o 
  -7   2   1    14468.21    15125.29    174.38 o 
  -6   2   1     1531.41     1470.88     32.14 o 
  -5   2   1      423.84      340.22     15.75 o 
  -4   2   1    15333.64    15290.57    170.77 o 
  -3   2   1      415.34      396.73     11.54 o 
  -2   2   1    16980.51    17025.37    173.47 o 
  -1   2   1     2102.77     2357.52     24.10 o 
   0   2   1    30656.28    30142.86    244.79 o 
   1   2   1       61.79       71.09      4.21 o 
   2   2   1     2387.52     2401.62     36.06 o 
   3   2   1     2750.67     2988.44     39.79 o 
   4   2   1     3172.03     3275.97     48.13 o 
   5   2   1       36.85       59.00      9.58 o 
   6   2   1     6110.78     6115.37     85.98 o 
   7   2   1      694.36      611.93     24.56 o 
   8   2   1     1309.77     1354.51     62.86 o 
   9   2   1     4037.26     4014.65     69.97 o 
  10   2   1     2953.28     2853.78     59.48 o 
  11   2   1     3626.58     3799.17     68.21 o 
  12   2   1       44.80       49.11     24.39 o 
  13   2   1       68.51       68.79     31.62 o 
  14   2   1      786.85      852.62     64.76 o 
  15   2   1       94.92      108.21     58.04 o 
 -15   3   1       33.57      -57.69     57.69 o 
 -14   3   1      492.78      621.57     55.27 o 
 -13   3   1      905.74      930.85     59.10 o 
 -12   3   1       88.48      124.76     35.08 o 
 -11   3   1     1423.56     1448.74     58.00 o 
 -10   3   1     1478.77     1536.74     48.19 o 
  -9   3   1     2881.24     2868.78     99.04 o 
  -8   3   1     1470.12     1394.49     34.55 o 
  -7   3   1        0.43      -14.46     14.46 o 
  -6   3   1     2828.80     2895.57     54.19 o 
  -5   3   1      306.29      299.67     17.05 o 
  -4   3   1      867.45     1106.43     40.70 o 
  -3   3   1      655.06      533.87     12.80 o 
  -2   3   1       22.31       41.98      8.45 o 
  -1   3   1     2684.71     2978.76     30.08 o 
   0   3   1     8668.38     8740.04     79.73 o 
   1   3   1     5562.37     5591.78     53.76 o 
   2   3   1    28914.19    28677.94    258.67 o 
   3   3   1     2812.52     3192.75     44.21 o 
   4   3   1     3344.43     3331.99     50.72 o 
   5   3   1     9024.48     8945.67    191.99 o 
   6   3   1      162.99      176.87     16.20 o 
   7   3   1     1155.75     1090.49     33.17 o 
   8   3   1      626.66      717.17     29.64 o 
   9   3   1     1427.08     1441.43     44.53 o 
  10   3   1      334.99      364.94     40.04 o 
  11   3   1       94.07      116.66     33.88 o 
  12   3   1        8.39       13.20     34.98 o 
  13   3   1      679.12      754.82    103.97 o 
  14   3   1       36.65       34.74     53.10 o 
  15   3   1      874.60     1019.18     85.72 o 
 -14   4   1       26.68       13.68     79.63 o 
 -13   4   1      819.28      723.29     95.43 o 
 -12   4   1      478.00      453.31     74.43 o 
 -11   4   1     1328.87     1215.19     78.19 o 
 -10   4   1      576.91      669.66     44.14 o 
  -9   4   1     8874.15     8484.65    167.13 o 
  -8   4   1      282.73      272.54     35.47 o 
  -7   4   1     1162.01     1085.34     41.70 o 
  -6   4   1      711.45      725.95     27.56 o 
  -5   4   1     1235.03     1241.37     35.33 o 
  -4   4   1     5415.89     5417.69     69.09 o 
  -3   4   1     3108.62     3526.30     48.32 o 
  -2   4   1     1037.27     1082.92     23.75 o 
  -1   4   1      139.94      116.72      7.79 o 
   0   4   1     7636.68     7234.29     69.08 o 
   1   4   1     4888.98     5242.48     58.41 o 
   2   4   1      627.72      567.99     19.53 o 
   3   4   1      507.27      392.89     14.49 o 
   4   4   1      409.38      397.52     19.45 o 
   5   4   1     4167.45     4245.01     88.11 o 
   6   4   1     6357.75     6226.81     97.44 o 
   7   4   1     4800.47     4849.40     97.93 o 
   8   4   1       15.48       26.78     23.72 o 
   9   4   1       85.02       82.07     38.11 o 
  10   4   1       28.62       11.73     29.77 o 
  11   4   1     2788.20     2677.37     79.87 o 
  12   4   1      539.02      554.54     46.28 o 
  13   4   1        4.87       -5.58     72.40 o 
  14   4   1        1.13      -67.26     77.00 o 
 -14   5   1      134.60      -10.82     89.36 o 
 -13   5   1       33.40       67.24     72.84 o 
 -12   5   1      833.69      719.85     94.11 o 
 -11   5   1       23.31       10.34     41.35 o 
 -10   5   1     1342.55     1414.60     59.31 o 
  -9   5   1      506.42      480.96     38.69 o 
  -8   5   1     1160.99     1098.97     87.15 o 
  -7   5   1     3333.69     3078.07     74.50 o 
  -6   5   1      252.90      288.07     28.33 o 
  -5   5   1      711.11      771.98     21.83 o 
  -4   5   1     3724.70     3529.49     51.13 o 
  -3   5   1       54.87       50.53     10.37 o 
  -2   5   1        4.96       12.92      9.65 o 
  -1   5   1     4134.85     3945.56     55.18 o 
   0   5   1       24.35       22.67      8.88 o 
   1   5   1     2288.50     2023.80     34.75 o 
   2   5   1     1918.17     1819.83     32.95 o 
   3   5   1     7459.26     7597.85    101.45 o 
   4   5   1      841.61      768.33     21.82 o 
   5   5   1       44.46       16.91     14.08 o 
   6   5   1     4987.95     4933.23     99.38 o 
   7   5   1      146.46      173.61     28.77 o 
   8   5   1     2567.40     2471.24     69.38 o 
   9   5   1      528.33      553.30     41.33 o 
  10   5   1      202.30      215.46     38.33 o 
  11   5   1      631.29      674.90     49.26 o 
  12   5   1      137.15      141.26     50.23 o 
  13   5   1      266.03      265.28     86.88 o 
  14   5   1      308.76      213.29     94.11 o 
 -13   6   1       61.45      105.81     81.49 o 
 -12   6   1        8.66      -63.30     67.13 o 
 -11   6   1      325.82      285.24     50.82 o 
 -10   6   1     1559.38     1545.58     64.29 o 
  -9   6   1      539.39      603.33     71.47 o 
  -8   6   1     2251.61     2252.60     70.83 o 
  -7   6   1      983.42      889.89     44.82 o 
  -6   6   1     7184.61     6751.67    128.83 o 
  -5   6   1     1835.03     1808.94     56.45 o 
  -4   6   1       76.56       78.55     16.05 o 
  -3   6   1     7434.64     7073.41     91.11 o 
  -2   6   1     3389.09     3246.66     50.93 o 
  -1   6   1     9009.49     8820.79    102.99 o 
   0   6   1     3209.14     2950.05     45.11 o 
   1   6   1      565.00      561.05     23.31 o 
   2   6   1     1226.11     1152.04     28.10 o 
   3   6   1      568.91      623.37     23.14 o 
   4   6   1      485.54      507.71     25.39 o 
   5   6   1     4871.68     4715.77     98.30 o 
   6   6   1     1207.63     1159.37     48.08 o 
   7   6   1       19.42       -3.25     25.87 o 
   8   6   1     2002.78     1916.31     64.73 o 
   9   6   1     1521.74     1485.91     62.52 o 
  10   6   1     3481.85     3235.93     90.93 o 
  11   6   1        9.07        0.74     45.09 o 
  12   6   1     1458.54     1389.41    213.16 o 
  13   6   1      521.48      494.10     96.07 o 
 -12   7   1      958.08     1050.15    107.13 o 
 -11   7   1      121.75       79.51     72.84 o 
 -10   7   1     2131.50     2170.92     92.44 o 
  -9   7   1       59.46       72.44     36.39 o 
  -8   7   1       42.25       59.90     33.48 o 
  -7   7   1     2671.02     2566.48     83.57 o 
  -6   7   1       71.94       32.83     28.67 o 
  -5   7   1       25.46        3.66     27.12 o 
  -4   7   1     3118.80     3072.70     68.62 o 
  -3   7   1      809.97      749.63     35.80 o 
  -2   7   1       10.13       11.93     15.19 o 
  -1   7   1     3597.07     3555.70     54.26 o 
   0   7   1      360.96      350.92     22.87 o 
   1   7   1    13430.68    13198.63    160.53 o 
   2   7   1       37.56       11.94     18.04 o 
   3   7   1     8327.89     7897.63    124.00 o 
   4   7   1     3157.99     3091.51     78.57 o 
   5   7   1      494.86      500.30     37.40 o 
   6   7   1     2352.40     2393.77     90.02 o 
   7   7   1      178.95      269.47     68.52 o 
   8   7   1     2906.08     2882.99     94.31 o 
   9   7   1       35.60       33.94     36.78 o 
  10   7   1       26.47      -50.70     50.70 o 
  11   7   1      112.69      212.39     69.29 o 
  12   7   1      241.93      131.06     86.57 o 
 -11   8   1        3.24      -71.72     94.94 o 
 -10   8   1      785.79      834.46     69.21 o 
  -9   8   1     1223.54     1145.72     73.15 o 
  -8   8   1       87.72      154.50     44.85 o 
  -7   8   1      118.24       78.36     43.69 o 
  -6   8   1      599.45      708.14     47.74 o 
  -5   8   1       42.59       16.07     36.83 o 
  -4   8   1      827.66      786.45     46.49 o 
  -3   8   1     6152.22     5868.33    110.63 o 
  -2   8   1      197.85      257.52     28.42 o 
  -1   8   1     2120.45     2074.63     50.21 o 
   0   8   1     1478.31     1594.51     41.02 o 
   1   8   1       14.77       -2.80     19.51 o 
   2   8   1        8.31       37.32     28.61 o 
   3   8   1      173.74      160.47     32.30 o 
   4   8   1     1113.70      991.39     58.35 o 
   5   8   1     2434.39     2368.08     98.61 o 
   6   8   1       93.01      119.18     46.22 o 
   7   8   1       24.36        8.85     37.35 o 
   8   8   1     1415.12     1650.21    126.56 o 
   9   8   1     1029.45      889.03     67.36 o 
  10   8   1      454.03      496.80     63.23 o 
  11   8   1      227.40      190.18     81.64 o 
 -10   9   1      231.27      304.65     89.40 o 
  -9   9   1      124.76      117.82     52.83 o 
  -8   9   1       37.37       31.18     47.58 o 
  -7   9   1     1367.37     1214.35    135.90 o 
  -6   9   1       31.62       -6.67     47.65 o 
  -5   9   1      409.66      452.65    102.30 o 
  -4   9   1     1912.75     1990.20     84.11 o 
  -3   9   1      186.01      218.82     37.16 o 
  -2   9   1      745.53      697.57     59.11 o 
  -1   9   1        5.55        4.76     29.52 o 
   0   9   1      152.60      203.01     36.92 o 
   1   9   1     1029.44     1120.93     58.38 o 
   2   9   1     2590.40     2678.74     79.77 o 
   3   9   1        2.57       24.02     34.06 o 
   4   9   1       17.82       -5.40     39.95 o 
   5   9   1       45.04       15.02     42.15 o 
   6   9   1      123.96      115.87     47.63 o 
   7   9   1     1662.35     1677.34     84.17 o 
   8   9   1      145.79       90.22     49.78 o 
   9   9   1      219.13      163.23     55.53 o 
  -8  10   1      148.83      249.31     94.01 o 
  -7  10   1      351.59      275.17     80.30 o 
  -6  10   1      147.55      178.80     69.17 o 
  -5  10   1      693.20      741.79     65.33 o 
  -4  10   1     1040.91     1027.38     68.58 o 
  -3  10   1      121.55      116.12     47.16 o 
  -2  10   1      133.43      153.54     55.10 o 
  -1  10   1      278.47      197.68     73.53 o 
   0  10   1     1980.95     1952.93    103.99 o 
   1  10   1        3.05       65.13     55.24 o 
   2  10   1      452.11      407.61     68.88 o 
   3  10   1      360.89      395.47     53.59 o 
   4  10   1       57.26       65.26     47.68 o 
   5  10   1      467.01      596.59     63.94 o 
   6  10   1     1107.02     1186.33     76.16 o 
   7  10   1      209.09      210.36     80.30 o 
   8  10   1        8.05       51.82     72.26 o 
  -5  11   1      481.26      556.62    119.14 o 
  -4  11   1      424.88      489.72     77.67 o 
  -3  11   1      272.99      252.40     70.76 o 
  -2  11   1      753.48      701.73     82.08 o 
  -1  11   1       13.92      -42.53     59.80 o 
   0  11   1      197.28      254.36     66.47 o 
   1  11   1      157.61      159.65     65.07 o 
   2  11   1     1519.37     1739.53    252.25 o 
   3  11   1     2264.02     2354.91    245.73 o 
   4  11   1     1102.83     1114.12     93.21 o 
   5  11   1       34.65       14.59     68.08 o 
 -15   0   2       58.69      163.82     83.77 o 
 -14   0   2     1024.17      943.80     75.61 o 
 -13   0   2      752.67      704.40     54.17 o 
 -12   0   2     2583.06     2567.70     72.26 o 
 -11   0   2     5530.65     5685.60    121.18 o 
 -10   0   2      163.36      188.55     25.55 o 
  -9   0   2    11081.41    10925.09    186.46 o 
  -8   0   2     8620.96     8833.38    147.63 o 
  -7   0   2     6779.37     6979.42    105.28 o 
  -6   0   2    24018.84    24231.91    316.53 o 
  -5   0   2     8842.91     9686.77    158.88 o 
  -4   0   2    23981.95    24296.08    349.58 o 
  -3   0   2      609.56      644.65     17.29 o 
  -2   0   2      347.51      485.58     13.23 o 
  -1   0   2      845.57      824.20     33.51 o 
   0   0   2     2469.53     2618.68     49.87 o 
   1   0   2      310.38      354.43     19.02 o 
   2   0   2    57531.95    54888.33   2690.72 o 
   3   0   2     2434.93     2614.71     45.93 o 
   4   0   2    11244.20    10506.43    158.52 o 
   5   0   2     1054.24     1035.31     39.57 o 
   6   0   2    10831.84    12020.32    186.16 o 
   7   0   2    34128.39    34160.18    495.87 o 
   8   0   2     3171.94     3110.82     69.51 o 
   9   0   2     4769.67     4507.08     93.12 o 
  10   0   2       71.71       63.32     26.53 o 
  11   0   2     2080.53     2135.02     80.88 o 
  12   0   2      576.54      626.58     38.90 o 
  13   0   2      741.29      958.20     95.93 o 
  14   0   2      312.25      337.67     49.71 o 
  15   0   2      180.80      394.66    117.28 o 
 -15   1   2      245.17      202.92     91.22 o 
 -14   1   2       97.28       39.07     45.20 o 
 -13   1   2     4935.45     5067.49     91.98 o 
 -12   1   2       39.92       37.42     19.36 o 
 -11   1   2      855.42      843.50     36.70 o 
 -10   1   2       19.37        6.47     17.73 o 
  -9   1   2       25.88        4.88     16.59 o 
  -8   1   2     5177.25     5068.47     87.73 o 
  -7   1   2    16477.07    15947.18    198.54 o 
  -6   1   2     1844.24     1985.25     33.67 o 
  -5   1   2     6099.33     6063.61     74.12 o 
  -4   1   2     1523.70     1612.14     21.00 o 
  -3   1   2     3664.08     3582.59     34.85 o 
  -2   1   2    38328.77    38330.71    338.56 o 
  -1   1   2      270.05      279.76      5.78 o 
   0   1   2     6577.03     6889.44     63.55 o 
   1   1   2     2521.96     2579.99     31.43 o 
   2   1   2    84364.95    78066.49   2284.61 o 
   3   1   2    16913.17    16582.88    196.33 o 
   4   1   2    15005.40    15267.22    170.93 o 
   5   1   2      490.28      499.70     25.00 o 
   6   1   2    11683.15    12584.60    159.64 o 
   7   1   2    10299.60    10304.44    136.67 o 
   8   1   2     4241.74     3865.50     68.12 o 
   9   1   2     4436.47     4488.06     64.96 o 
  10   1   2      139.99      141.32     18.01 o 
  11   1   2     1757.58     1839.13     42.57 o 
  12   1   2      139.82      101.22     22.38 o 
  13   1   2     3024.99     3157.40     81.51 o 
  14   1   2       49.36       -1.45     32.07 o 
  15   1   2      182.66      286.46     74.66 o 
 -15   2   2       49.83       46.12     81.91 o 
 -14   2   2       10.94      -60.35     63.30 o 
 -13   2   2      140.84       49.01     41.30 o 
 -12   2   2      410.79      424.56     27.57 o 
 -11   2   2      344.65      417.69     29.03 o 
 -10   2   2     1518.14     1498.17     42.84 o 
  -9   2   2     4614.32     4579.24     78.76 o 
  -8   2   2        5.94       21.55     15.42 o 
  -7   2   2      273.47      385.56     16.84 o 
  -6   2   2     4947.17     5344.07     78.68 o 
  -5   2   2     9080.50     9471.69    110.28 o 
  -4   2   2     7969.04     7723.17     84.51 o 
  -3   2   2    11229.12    11160.90    110.23 o 
  -2   2   2      101.45      111.51      6.48 o 
  -1   2   2        4.48       11.23      3.36 o 
   0   2   2    10825.32    11263.09    104.01 o 
   1   2   2    12992.92    13573.39    140.22 o 
   2   2   2     9865.17     9623.62    132.19 o 
   3   2   2    14219.17    15019.55    166.41 o 
   4   2   2     1841.09     1774.52     30.90 o 
   5   2   2      282.44      344.53     14.77 o 
   6   2   2     3772.47     4173.29     63.64 o 
   7   2   2    14732.84    14537.79    185.01 o 
   8   2   2     3620.02     3612.89     62.38 o 
   9   2   2     1071.14     1046.72     34.24 o 
  10   2   2     1686.09     1739.14     46.45 o 
  11   2   2      225.20      246.68     34.14 o 
  12   2   2      207.04      202.74     27.22 o 
  13   2   2      881.47      928.29     74.58 o 
  14   2   2      261.58      289.10     59.73 o 
  15   2   2       52.79       60.04     58.45 o 
 -15   3   2       65.07      108.96     71.01 o 
 -14   3   2      756.69      724.16     70.65 o 
 -13   3   2     1850.82     1968.76     78.97 o 
 -12   3   2      180.36      131.20     41.38 o 
 -11   3   2      730.16      788.56     45.55 o 
 -10   3   2      393.82      402.06     42.99 o 
  -9   3   2        6.88        2.88     20.12 o 
  -8   3   2     9935.78     9578.36    151.13 o 
  -7   3   2     3190.24     2926.15     49.59 o 
  -6   3   2     7784.97     8408.77    110.05 o 
  -5   3   2     1784.96     1929.00     31.70 o 
  -4   3   2     2182.45     2141.08     40.64 o 
  -3   3   2     3640.13     3735.61     50.36 o 
  -2   3   2     9141.29     9002.87     86.65 o 
  -1   3   2    17615.58    17663.86    154.47 o 
   0   3   2     6684.76     6948.09     68.24 o 
   1   3   2    17736.63    17825.96    163.95 o 
   2   3   2     5130.35     5789.72     66.27 o 
   3   3   2      120.73       87.75     19.70 o 
   4   3   2     7509.27     7360.90    113.23 o 
   5   3   2      142.87      112.83     17.39 o 
   6   3   2      701.71      596.46     48.44 o 
   7   3   2     6730.52     6718.44    104.76 o 
   8   3   2     1709.16     1707.71     82.34 o 
   9   3   2       27.97        8.02     25.81 o 
  10   3   2     2371.83     2268.64     69.21 o 
  11   3   2      190.59      231.59     35.10 o 
  12   3   2     1803.84     1890.46     89.21 o 
  13   3   2      481.26      424.98     46.04 o 
  14   3   2     1040.07      911.35    120.03 o 
  15   3   2       87.26       99.30     98.14 o 
 -14   4   2       35.30       94.03     59.67 o 
 -13   4   2      182.65      115.70     74.37 o 
 -12   4   2     3362.33     3165.63    113.00 o 
 -11   4   2       32.99       29.51     32.14 o 
 -10   4   2     2514.20     2295.26     91.09 o 
  -9   4   2      383.44      433.63     34.59 o 
  -8   4   2     3256.60     3218.65     75.76 o 
  -7   4   2     3278.64     3062.23     68.15 o 
  -6   4   2       26.38       30.19     12.40 o 
  -5   4   2     8588.86     8921.20    118.31 o 
  -4   4   2      143.44      111.75     12.80 o 
  -3   4   2     5053.85     4735.74     61.16 o 
  -2   4   2      440.32      486.26     14.74 o 
  -1   4   2     3072.85     3140.97     36.29 o 
   0   4   2      381.77      363.82     11.03 o 
   1   4   2     3858.27     3652.30     43.98 o 
   2   4   2     1093.45     1186.12     37.80 o 
   3   4   2    17794.35    18279.44    242.76 o 
   4   4   2     4774.75     4653.60     86.86 o 
   5   4   2     6287.00     6055.32    109.51 o 
   6   4   2     1606.72     1511.30     44.02 o 
   7   4   2      632.05      657.51     35.86 o 
   8   4   2     7328.36     7074.97    132.96 o 
   9   4   2      152.16      180.24     30.03 o 
  10   4   2     2292.07     2269.84     70.15 o 
  11   4   2        2.08       -6.05     30.78 o 
  12   4   2      552.54      465.08     74.16 o 
  13   4   2       70.18       84.58     51.13 o 
  14   4   2       48.37       20.42     81.49 o 
 -14   5   2      621.67      770.60    107.23 o 
 -13   5   2       43.84      -40.96     73.72 o 
 -12   5   2      112.75       65.85     70.34 o 
 -11   5   2      742.46      721.20     48.89 o 
 -10   5   2      590.49      489.15     41.19 o 
  -9   5   2        9.05        0.59     28.07 o 
  -8   5   2     3932.19     3712.29     87.47 o 
  -7   5   2      833.61      835.58     63.41 o 
  -6   5   2     1769.34     1728.05     39.81 o 
  -5   5   2     2382.07     2468.29     51.17 o 
  -4   5   2     4757.70     4393.75     77.72 o 
  -3   5   2     4005.21     3673.26     55.42 o 
  -2   5   2     1922.93     2164.41     36.30 o 
  -1   5   2    20262.31    20622.76    202.88 o 
   0   5   2     8152.34     8382.69     89.71 o 
   1   5   2    18408.46    18346.63    207.08 o 
   2   5   2     1433.08     1304.72     28.79 o 
   3   5   2     1458.47     1503.15     31.37 o 
   4   5   2      548.68      569.13     24.23 o 
   5   5   2      745.01      770.48     35.79 o 
   6   5   2      793.93      730.75     47.83 o 
   7   5   2     2755.41     2676.93     71.49 o 
   8   5   2      249.01      240.92     33.21 o 
   9   5   2       33.84      -14.75     29.53 o 
  10   5   2      686.33      591.32     65.83 o 
  11   5   2      714.45      767.98     63.68 o 
  12   5   2     3089.26     3015.88     93.34 o 
  13   5   2        7.18      -42.09     73.68 o 
  14   5   2      514.94      512.46    103.97 o 
 -13   6   2      112.14      107.78     80.17 o 
 -12   6   2      615.37      664.77     96.09 o 
 -11   6   2        2.85       23.70     63.35 o 
 -10   6   2      277.41      222.87     38.04 o 
  -9   6   2        2.13       -9.82     30.71 o 
  -8   6   2     1663.47     1640.18     60.60 o 
  -7   6   2     2830.94     2756.33     75.18 o 
  -6   6   2       52.21       15.35     23.52 o 
  -5   6   2      260.47      271.34     25.65 o 
  -4   6   2     1135.41     1146.99     32.97 o 
  -3   6   2     4426.03     4143.30     60.08 o 
  -2   6   2      204.25      171.02     15.23 o 
  -1   6   2     1926.51     1995.96     32.89 o 
   0   6   2      136.19       97.96     14.56 o 
   1   6   2      174.21      162.19     21.40 o 
   2   6   2      365.10      359.14     19.48 o 
   3   6   2     1439.46     1296.26     37.80 o 
   4   6   2     2656.06     2645.32     56.24 o 
   5   6   2     2014.42     1911.53     47.05 o 
   6   6   2       35.24       27.43     26.01 o 
   7   6   2      816.76      772.70     43.43 o 
   8   6   2      151.83      151.27     33.09 o 
   9   6   2        2.15       25.07     33.45 o 
  10   6   2      278.19      288.40     40.71 o 
  11   6   2      923.38      873.37     66.36 o 
  12   6   2       29.15      -47.31     47.31 o 
  13   6   2       17.39        4.23     82.81 o 
 -12   7   2       36.67      -13.03     76.35 o 
 -11   7   2      117.67      165.07     71.66 o 
 -10   7   2       16.08      -33.82     42.18 o 
  -9   7   2      446.16      421.88     51.90 o 
  -8   7   2        0.10      -12.11     32.03 o 
  -7   7   2      404.15      362.03     47.02 o 
  -6   7   2      350.50      428.80     47.11 o 
  -5   7   2      974.00      957.37     40.67 o 
  -4   7   2      432.04      437.94     36.26 o 
  -3   7   2     1218.44     1252.13     37.07 o 
  -2   7   2      733.82      709.25     29.15 o 
  -1   7   2      688.75      711.80     27.17 o 
   0   7   2     1037.52     1021.86     30.62 o 
   1   7   2      189.60      187.69     20.46 o 
   2   7   2       98.74       95.63     22.38 o 
   3   7   2     1560.95     1436.08     47.58 o 
   4   7   2      518.18      587.34     44.87 o 
   5   7   2       26.42       24.18     26.75 o 
   6   7   2      266.81      238.29     34.22 o 
   7   7   2      705.49      704.58     45.58 o 
   8   7   2       16.78       19.68     33.34 o 
   9   7   2      311.02      374.94     43.75 o 
  10   7   2      213.92      203.87     59.46 o 
  11   7   2       41.04       26.19     50.92 o 
  12   7   2      324.89      416.11     97.30 o 
 -11   8   2      263.32      125.73     78.12 o 
 -10   8   2      703.60      989.91    100.70 o 
  -9   8   2      520.96      575.64     58.68 o 
  -8   8   2      605.50      583.78     66.44 o 
  -7   8   2        5.77        7.87     41.61 o 
  -6   8   2      412.38      351.88     47.82 o 
  -5   8   2      810.11      933.26     49.12 o 
  -4   8   2        5.67      -16.30     30.02 o 
  -3   8   2      848.46      884.45     40.28 o 
  -2   8   2       92.76       89.54     25.78 o 
  -1   8   2       18.54       57.84     20.96 o 
   0   8   2       39.29       19.11     20.38 o 
   1   8   2      140.91      118.43     22.55 o 
   2   8   2     4248.86     3935.99     92.35 o 
   3   8   2      219.97      179.54     33.64 o 
   4   8   2     1495.29     1430.08     56.85 o 
   5   8   2     1210.84     1231.12     93.41 o 
   6   8   2     1804.20     1871.25     91.90 o 
   7   8   2      255.85      250.12     40.37 o 
   8   8   2       27.87       99.57     46.30 o 
   9   8   2      691.46      643.52     82.20 o 
  10   8   2      490.50      493.80     59.79 o 
  11   8   2      378.03      327.37     62.53 o 
 -10   9   2      156.58      202.51     80.31 o 
  -9   9   2      523.01      454.92     81.34 o 
  -8   9   2       56.22       82.73     68.30 o 
  -7   9   2       68.29       53.66     59.80 o 
  -6   9   2      584.17      572.13     57.77 o 
  -5   9   2     1007.11     1092.36    138.12 o 
  -4   9   2     1335.30     1271.53     72.83 o 
  -3   9   2      710.77      784.89     42.47 o 
  -2   9   2      218.44      245.79     38.17 o 
  -1   9   2     1941.15     2067.88     67.00 o 
   0   9   2     2661.71     2574.58    105.32 o 
   1   9   2      646.79      664.15     48.36 o 
   2   9   2       73.47       69.78     33.93 o 
   3   9   2      343.73      392.61     41.87 o 
   4   9   2     1046.51     1047.18     77.89 o 
   5   9   2       36.83       49.77     57.25 o 
   6   9   2      296.49      264.37     52.99 o 
   7   9   2       25.55       51.72     50.80 o 
   8   9   2      188.45      185.50     52.34 o 
   9   9   2        3.93       -7.26     50.85 o 
  -8  10   2      132.24      133.32     78.85 o 
  -7  10   2       27.17      103.94     70.76 o 
  -6  10   2      787.57      759.11     90.83 o 
  -5  10   2     1198.40     1392.29    109.75 o 
  -4  10   2        6.13       27.13     44.62 o 
  -3  10   2       39.90      123.82     56.19 o 
  -2  10   2      117.18      117.47     57.52 o 
  -1  10   2      600.73      722.30     75.00 o 
   0  10   2      121.95       94.90     54.52 o 
   1  10   2     2725.21     2686.36    183.37 o 
   2  10   2     1053.33     1049.20     65.81 o 
   3  10   2       11.85      -44.58     44.58 o 
   4  10   2       65.43       93.19     50.03 o 
   5  10   2      577.24      636.01     63.41 o 
   6  10   2      982.24     1019.80     73.57 o 
   7  10   2       67.84      130.28     74.37 o 
   8  10   2       18.63       61.04     54.66 o 
  -5  11   2        3.69      -16.75    102.39 o 
  -4  11   2        2.91       -9.42     63.35 o 
  -3  11   2        0.97      -59.36     59.36 o 
  -2  11   2      158.93      195.69     66.00 o 
  -1  11   2       82.30       20.93     58.54 o 
   0  11   2       42.86      -21.41     56.42 o 
   1  11   2       27.91        5.04     63.14 o 
   2  11   2       79.21       66.33     61.70 o 
   3  11   2       59.38       57.64     66.52 o 
   4  11   2       39.30      139.59     78.53 o 
   5  11   2      298.31      405.27     72.53 o 
 -15   1   3       85.39      -22.34     80.05 o 
 -14   1   3        3.52      -46.90     46.90 o 
 -13   1   3      250.51      298.57     35.06 o 
 -12   1   3      249.93      261.80     23.86 o 
 -11   1   3      118.84      118.88     18.68 o 
 -10   1   3      592.79      613.68     23.14 o 
  -9   1   3      103.63       93.61     18.12 o 
  -8   1   3      429.29      442.90     21.86 o 
  -7   1   3     5336.23     5615.63     73.73 o 
  -6   1   3     4372.31     4534.75     59.99 o 
  -5   1   3     4943.73     5025.77     58.72 o 
  -4   1   3     1460.81     1400.24     18.03 o 
  -3   1   3     3827.54     4064.67     36.90 o 
  -2   1   3     1746.45     1770.04     19.56 o 
  -1   1   3       64.42       61.75      5.75 o 
   0   1   3      218.83      227.40      5.51 o 
   1   1   3    11378.42    11560.92    111.09 o 
   2   1   3     2568.24     2683.69     34.57 o 
   3   1   3       94.63      100.64      7.24 o 
   4   1   3     4973.01     4990.90     62.82 o 
   5   1   3     5616.83     6059.97     76.22 o 
   6   1   3     1602.45     1676.18     35.30 o 
   7   1   3      129.55      127.23     16.19 o 
   8   1   3     2662.73     2711.56     48.46 o 
   9   1   3      556.27      607.30     24.33 o 
  10   1   3      433.47      450.30     24.29 o 
  11   1   3      793.47      821.50     31.07 o 
  12   1   3       58.74       50.95     22.14 o 
  13   1   3      201.82      266.35     39.27 o 
  14   1   3       25.75       -6.88     30.35 o 
  15   1   3       24.50        7.08     41.83 o 
 -15   2   3      745.74      861.93    119.14 o 
 -14   2   3       45.72       49.98     60.69 o 
 -13   2   3      537.11      682.46     43.30 o 
 -12   2   3      204.38      237.15     26.29 o 
 -11   2   3     1142.17     1236.01     49.50 o 
 -10   2   3      384.84      370.43     25.82 o 
  -9   2   3     1047.69     1022.82     33.35 o 
  -8   2   3      281.58      282.84     18.46 o 
  -7   2   3        4.19       14.20     10.47 o 
  -6   2   3      498.31      514.20     20.49 o 
  -5   2   3    12086.56    12290.80    139.72 o 
  -4   2   3       98.44      110.12      9.76 o 
  -3   2   3    12469.86    12938.00    144.77 o 
  -2   2   3    29762.36    30826.36    306.36 o 
  -1   2   3     9678.52     9975.70     92.50 o 
   0   2   3    39966.57    39748.87    374.08 o 
   1   2   3     1272.83     1442.37     20.40 o 
   2   2   3    20116.86    20015.97    236.48 o 
   3   2   3    27903.16    28862.76    337.74 o 
   4   2   3      828.38      790.14     17.07 o 
   5   2   3     5089.83     5134.27     61.97 o 
   6   2   3      255.70      280.59     17.72 o 
   7   2   3     5300.21     5235.87     72.28 o 
   8   2   3      316.98      336.64     21.05 o 
   9   2   3      509.64      608.24     27.57 o 
  10   2   3      182.73      211.31     24.12 o 
  11   2   3      109.18      104.05     23.08 o 
  12   2   3       39.51       30.15     27.25 o 
  13   2   3     2816.69     3079.81     83.60 o 
  14   2   3      214.17      195.72     42.58 o 
  15   2   3      506.69      490.95     63.00 o 
 -15   3   3      123.67      171.42     73.79 o 
 -14   3   3       35.23       31.54     53.96 o 
 -13   3   3      118.14      209.72     50.49 o 
 -12   3   3      902.20      881.49     65.09 o 
 -11   3   3     1962.18     1900.63     98.34 o 
 -10   3   3       16.17        3.45     21.45 o 
  -9   3   3     1865.27     1845.58     49.10 o 
  -8   3   3      118.70      141.98     20.86 o 
  -7   3   3     8064.92     7882.76    106.46 o 
  -6   3   3     3517.71     3477.08     50.00 o 
  -5   3   3     3758.11     3752.36     50.98 o 
  -4   3   3     9143.54     8754.47    112.58 o 
  -3   3   3      125.01      137.92      9.94 o 
  -2   3   3    32814.59    33176.40    298.20 o 
  -1   3   3     1359.82     1544.07     20.86 o 
   0   3   3    13345.51    14047.17    130.77 o 
   1   3   3        5.66       18.59      5.74 o 
   2   3   3      213.74      266.79     12.28 o 
   3   3   3       91.48      129.80     11.79 o 
   4   3   3     6661.41     6507.81     97.13 o 
   5   3   3     4333.13     4315.64     69.13 o 
   6   3   3      370.97      393.61     19.06 o 
   7   3   3      524.35      500.85     23.40 o 
   8   3   3     3871.64     3746.06    106.81 o 
   9   3   3     5314.89     5237.45    155.31 o 
  10   3   3      889.43      843.79     46.33 o 
  11   3   3      609.09      665.62     45.29 o 
  12   3   3       30.30       90.96     36.49 o 
  13   3   3      237.04      275.73     46.22 o 
  14   3   3       10.72      -51.68     51.68 o 
 -14   4   3      102.65      129.94     60.77 o 
 -13   4   3      514.64      514.37     62.46 o 
 -12   4   3        5.83      -43.50     43.50 o 
 -11   4   3       28.29       16.65     31.78 o 
 -10   4   3      119.91      109.18     41.65 o 
  -9   4   3      266.58      256.24     31.36 o 
  -8   4   3     1000.18     1041.03     36.58 o 
  -7   4   3      160.62      138.27     20.09 o 
  -6   4   3     3258.62     3037.53     53.47 o 
  -5   4   3     1849.23     1880.93     38.30 o 
  -4   4   3       86.04      128.60     13.77 o 
  -3   4   3     1152.17     1380.64     30.13 o 
  -2   4   3     2173.27     2143.89     33.16 o 
  -1   4   3     4497.83     5017.29     63.71 o 
   0   4   3     6208.51     6265.02     68.22 o 
   1   4   3     8146.93     8066.21     85.01 o 
   2   4   3     7704.65     8250.03     92.62 o 
   3   4   3     1224.62     1428.79     40.45 o 
   4   4   3      598.85      686.62     37.62 o 
   5   4   3       18.84       65.27     19.08 o 
   6   4   3     1969.70     1877.61     53.42 o 
   7   4   3     7652.34     7694.52    138.23 o 
   8   4   3     2536.54     2511.61     74.16 o 
   9   4   3      305.04      300.83     33.21 o 
  10   4   3        1.32       -1.80     29.18 o 
  11   4   3      304.88      228.62     65.56 o 
  12   4   3      270.74      355.43     49.21 o 
  13   4   3     1999.48     2113.34    102.58 o 
  14   4   3        7.96      -18.34     79.63 o 
 -14   5   3       51.00       55.77     61.36 o 
 -13   5   3      748.90      733.07    100.70 o 
 -12   5   3      415.70      399.48     79.57 o 
 -11   5   3       73.04       93.08     47.39 o 
 -10   5   3      223.88      239.37     35.94 o 
  -9   5   3      202.20      239.87     32.91 o 
  -8   5   3     6565.03     6514.49    126.11 o 
  -7   5   3      597.16      694.53     53.20 o 
  -6   5   3      270.32      312.30     21.05 o 
  -5   5   3     1647.75     1458.07     49.06 o 
  -4   5   3      190.10      206.90     30.57 o 
  -3   5   3     4430.93     4042.47     70.47 o 
  -2   5   3    18329.76    18848.44    212.20 o 
  -1   5   3     2012.59     1791.87     30.80 o 
   0   5   3    17810.63    18055.09    203.76 o 
   1   5   3      146.20      160.20     18.68 o 
   2   5   3     2531.79     2584.18     41.51 o 
   3   5   3     2257.83     2072.43     44.89 o 
   4   5   3     1656.99     1598.60     39.49 o 
   5   5   3       31.87       29.41     21.18 o 
   6   5   3     1014.42      913.04     40.99 o 
   7   5   3      163.22      195.66     50.52 o 
   8   5   3       61.29       53.41     28.33 o 
   9   5   3       71.32       90.07     31.67 o 
  10   5   3     2270.66     2271.26     75.02 o 
  11   5   3       11.88       11.92     35.20 o 
  12   5   3      351.94      378.33     47.27 o 
  13   5   3        7.61       10.56     51.80 o 
 -13   6   3        1.49      -54.77     72.08 o 
 -12   6   3     1252.85     1245.39    112.54 o 
 -11   6   3      114.61      178.61     71.05 o 
 -10   6   3     1043.90     1013.44     58.91 o 
  -9   6   3      413.38      386.62     39.98 o 
  -8   6   3      485.83      455.92     63.63 o 
  -7   6   3       44.53       77.73     28.42 o 
  -6   6   3     4254.72     4206.38     82.44 o 
  -5   6   3      280.54      257.42     20.80 o 
  -4   6   3     4110.41     4053.63     85.34 o 
  -3   6   3     2258.92     2192.00     51.63 o 
  -2   6   3       29.26       21.14     15.08 o 
  -1   6   3     3731.18     3821.07     53.67 o 
   0   6   3      983.56     1038.25     35.47 o 
   1   6   3    10554.13    10226.58    125.24 o 
   2   6   3     3007.53     2996.39     49.26 o 
   3   6   3     5436.01     5249.58     88.33 o 
   4   6   3     7358.88     6936.94    122.52 o 
   5   6   3     1726.07     1806.90     76.63 o 
   6   6   3     3413.95     3339.95    100.28 o 
   7   6   3     5485.99     5221.85    110.68 o 
   8   6   3       63.68       93.67     31.68 o 
   9   6   3        4.13       15.57     31.36 o 
  10   6   3       86.83       79.60     36.17 o 
  11   6   3      166.70        0.33     47.26 o 
  12   6   3      990.28     1115.64     78.80 o 
  13   6   3      100.70       23.71     84.22 o 
 -12   7   3      599.72      423.73    107.04 o 
 -11   7   3      461.84      590.12     92.03 o 
 -10   7   3      351.46      307.94     77.00 o 
  -9   7   3      117.28       68.76     41.99 o 
  -8   7   3     6283.75     6346.59    133.18 o 
  -7   7   3     1002.53      887.51     60.05 o 
  -6   7   3      146.65      117.82     28.38 o 
  -5   7   3     6027.48     5862.03    120.40 o 
  -4   7   3     1956.37     2009.90     63.97 o 
  -3   7   3     2788.99     2881.55     56.68 o 
  -2   7   3     2241.37     2131.08     47.85 o 
  -1   7   3     2549.40     2468.16     51.41 o 
   0   7   3     3558.97     3439.71     57.92 o 
   1   7   3       15.32       21.84     16.29 o 
   2   7   3     2796.23     2624.80     58.42 o 
   3   7   3     6717.70     6657.33    109.53 o 
   4   7   3     1584.19     1611.69     58.32 o 
   5   7   3     3708.03     3459.63     85.17 o 
   6   7   3     1121.16     1164.33     53.05 o 
   7   7   3     2077.54     2100.07     68.92 o 
   8   7   3     1004.53      984.57     53.43 o 
   9   7   3      132.95      156.29     38.40 o 
  10   7   3     4475.76     4346.79    234.29 o 
  11   7   3      379.88      425.36     62.41 o 
  12   7   3      178.20      266.52     68.82 o 
 -11   8   3        8.67        3.88     69.10 o 
 -10   8   3      497.82      593.71     91.89 o 
  -9   8   3      715.92      635.51     59.91 o 
  -8   8   3       25.67      -19.01     41.99 o 
  -7   8   3      584.42      583.67     77.46 o 
  -6   8   3      967.03      927.60     50.90 o 
  -5   8   3      384.72      420.25     35.48 o 
  -4   8   3      117.88      160.79     29.47 o 
  -3   8   3      125.08      153.27     27.61 o 
  -2   8   3       80.77       79.87     25.28 o 
  -1   8   3      789.86      834.85     33.91 o 
   0   8   3      287.85      283.40     26.54 o 
   1   8   3     2075.49     2202.50     52.79 o 
   2   8   3      466.61      481.13     43.53 o 
   3   8   3     2025.92     2078.72     79.49 o 
   4   8   3      247.92      263.32     36.01 o 
   5   8   3       36.12       10.84     45.95 o 
   6   8   3      509.26      518.63     44.40 o 
   7   8   3     2110.68     2144.64     75.63 o 
   8   8   3       30.00       43.43     44.49 o 
   9   8   3      175.64      218.06     52.70 o 
  10   8   3       14.85       19.12     50.79 o 
  11   8   3        0.83       16.95     52.30 o 
 -10   9   3       47.23       76.36    109.84 o 
  -9   9   3       62.88      154.62     72.08 o 
  -8   9   3      696.01      774.80     91.31 o 
  -7   9   3      715.03      684.69     80.95 o 
  -6   9   3      946.89      865.87     90.29 o 
  -5   9   3      602.93      555.53     54.07 o 
  -4   9   3       73.32       62.98     33.68 o 
  -3   9   3      318.79      320.28     34.52 o 
  -2   9   3     3666.41     3729.99    105.86 o 
  -1   9   3      490.19      420.59     39.54 o 
   0   9   3     1333.93     1374.97     51.36 o 
   1   9   3      184.02      178.50     31.94 o 
   2   9   3      277.00      192.89     36.42 o 
   3   9   3     1430.51     1518.19     62.78 o 
   4   9   3     2252.15     2155.47     85.78 o 
   5   9   3       24.87      -24.41     40.42 o 
   6   9   3      122.83      100.24     47.11 o 
   7   9   3      257.29      247.87     52.34 o 
   8   9   3      104.19      120.29     52.90 o 
   9   9   3     1012.52     1000.18     74.89 o 
  -8  10   3        1.20      -77.08    101.46 o 
  -7  10   3       76.68      -12.39     69.10 o 
  -6  10   3      399.72      422.69     83.40 o 
  -5  10   3      566.40      630.73     83.58 o 
  -4  10   3      331.79      374.10     53.11 o 
  -3  10   3      380.79      409.96     65.66 o 
  -2  10   3      405.95      465.78     99.60 o 
  -1  10   3      126.25      161.14     56.56 o 
   0  10   3     1339.63     1200.56     85.44 o 
   1  10   3      316.27      343.64     90.29 o 
   2  10   3      923.48      911.34     64.01 o 
   3  10   3        7.74       -1.78     43.60 o 
   4  10   3      101.78      179.50     50.87 o 
   5  10   3      983.72     1093.73     74.93 o 
   6  10   3      188.06      118.99     54.99 o 
   7  10   3      382.66      350.21     62.46 o 
  -5  11   3       28.02      -33.51    100.53 o 
  -4  11   3      418.59      506.36    119.14 o 
  -3  11   3      470.19      449.18    129.38 o 
  -2  11   3      454.17      354.57     71.51 o 
  -1  11   3      179.03      210.45     67.71 o 
   0  11   3       22.74      -28.54     55.93 o 
   1  11   3        5.86      -56.71     56.71 o 
   2  11   3       18.41      -32.66     61.70 o 
   3  11   3      214.04      214.09     68.45 o 
   4  11   3     1022.32     1025.06     79.12 o 
   5  11   3      177.01      129.81     68.13 o 
 -15   0   4     2392.31     2548.56    176.85 o 
 -14   0   4      860.19     1111.39    113.56 o 
 -13   0   4       18.75        2.43     49.33 o 
 -12   0   4      760.59      734.46     42.97 o 
 -11   0   4      394.24      499.10     34.78 o 
 -10   0   4     1258.63     1278.52     45.85 o 
  -9   0   4    18078.41    18108.33    276.27 o 
  -8   0   4      245.85      229.05     24.18 o 
  -7   0   4     9211.76     9430.63    149.32 o 
  -6   0   4     1576.83     1912.46     39.78 o 
  -5   0   4     4661.84     4503.03     93.51 o 
  -4   0   4    30036.04    31307.42    442.40 o 
  -3   0   4        0.99        0.93      5.47 o 
  -2   0   4    53363.55    50980.35    814.89 o 
  -1   0   4      163.93      175.71      6.31 o 
   0   0   4    65196.83    55343.83   1272.40 o 
   1   0   4     2154.17     2149.45     42.14 o 
   2   0   4    23154.54    22902.12    326.68 o 
   3   0   4     2906.46     3093.55     61.60 o 
   4   0   4    18650.79    20207.02    294.12 o 
   5   0   4     6124.66     6162.23    120.92 o 
   6   0   4    21925.37    22648.78    334.49 o 
   7   0   4      239.04      223.57     21.76 o 
   8   0   4     1193.50     1223.33     47.83 o 
   9   0   4     3501.37     3468.81    129.69 o 
  10   0   4     1077.13     1091.33     46.09 o 
  11   0   4     8570.92     8438.76    156.03 o 
  12   0   4        1.61      -19.30     36.95 o 
  13   0   4     2638.92     2858.68     85.07 o 
  14   0   4      542.54      699.05     78.27 o 
  15   0   4       97.61      145.39     66.64 o 
 -15   1   4       12.88      -31.65     81.91 o 
 -14   1   4      194.38      187.20     62.36 o 
 -13   1   4     1970.69     1966.57     62.91 o 
 -12   1   4       89.09       46.34     23.95 o 
 -11   1   4    10633.11    10391.80    125.02 o 
 -10   1   4      105.91      101.06     19.09 o 
  -9   1   4       34.70       11.04     14.73 o 
  -8   1   4     4995.20     5378.32    100.86 o 
  -7   1   4      718.88      731.14     27.13 o 
  -6   1   4    11970.08    11673.92    118.91 o 
  -5   1   4     4240.22     3907.67     45.09 o 
  -4   1   4     4373.14     4373.62     39.18 o 
  -3   1   4     5185.12     5409.47     47.89 o 
  -2   1   4    10625.68    11398.43    115.04 o 
  -1   1   4      851.33      867.24     13.92 o 
   0   1   4      715.31      796.90     11.96 o 
   1   1   4       10.48       23.14      3.78 o 
   2   1   4    31966.07    32873.64    353.31 o 
   3   1   4        0.95        7.63      5.69 o 
   4   1   4    17141.58    17294.15    192.84 o 
   5   1   4    11120.36    11209.59    131.18 o 
   6   1   4      804.83     1016.13     27.85 o 
   7   1   4      875.36      793.62     27.08 o 
   8   1   4      148.56      171.05     16.14 o 
   9   1   4    14030.93    13578.51    155.38 o 
  10   1   4      872.71      863.70     29.89 o 
  11   1   4      165.67      158.11     22.27 o 
  12   1   4      192.44      181.42     27.70 o 
  13   1   4      373.82      357.19     43.68 o 
  14   1   4      155.44      204.71     41.90 o 
  15   1   4     1843.87     2275.33     80.18 o 
 -15   2   4     2327.60     2418.25    176.85 o 
 -14   2   4      153.63      306.50     68.35 o 
 -13   2   4      135.52      108.29     37.07 o 
 -12   2   4        7.35      -13.99     22.39 o 
 -11   2   4       21.53        6.19     21.67 o 
 -10   2   4     1639.85     1782.99     42.07 o 
  -9   2   4     9521.68     9310.77    129.14 o 
  -8   2   4      700.12      637.52     22.03 o 
  -7   2   4      949.32      961.05     22.61 o 
  -6   2   4     5327.03     5321.87     68.69 o 
  -5   2   4      116.95      202.62     16.41 o 
  -4   2   4     5484.28     5395.77     61.83 o 
  -3   2   4     6012.54     6224.79     65.14 o 
  -2   2   4    25876.43    27491.89    277.08 o 
  -1   2   4     9443.84     9617.98    108.01 o 
   0   2   4    31826.91    32633.84    327.81 o 
   1   2   4     2600.03     2596.47     32.03 o 
   2   2   4     3616.31     3676.87     51.10 o 
   3   2   4     1481.45     1517.60     24.35 o 
   4   2   4     7464.69     8032.95    103.39 o 
   5   2   4     4443.12     4369.25     59.65 o 
   6   2   4     4680.53     4634.73     64.81 o 
   7   2   4        7.51       23.52     14.71 o 
   8   2   4        1.76       14.03     14.50 o 
   9   2   4      128.14      123.61     18.92 o 
  10   2   4      217.55      265.94     22.55 o 
  11   2   4     3067.83     2989.31     92.80 o 
  12   2   4      736.08      792.99     47.51 o 
  13   2   4      554.82      682.00     46.92 o 
  14   2   4        8.53      -11.21     36.65 o 
  15   2   4        5.23       80.82     60.08 o 
 -15   3   4        1.77      -14.89     91.22 o 
 -14   3   4      814.63      783.56     85.85 o 
 -13   3   4      362.46      335.13     57.07 o 
 -12   3   4     2952.52     2872.23     87.83 o 
 -11   3   4     1119.89     1117.73     43.74 o 
 -10   3   4      657.95      678.86     41.27 o 
  -9   3   4     1075.33     1159.81     39.89 o 
  -8   3   4     1510.34     1484.71     41.29 o 
  -7   3   4      375.27      407.70     17.08 o 
  -6   3   4      907.69      817.22     20.46 o 
  -5   3   4     7383.36     7058.10     95.44 o 
  -4   3   4     1747.87     1694.69     32.96 o 
  -3   3   4       56.06       53.63      8.74 o 
  -2   3   4    11252.88    10803.42    103.12 o 
  -1   3   4      614.85      550.82     12.04 o 
   0   3   4    12510.67    13062.46    122.54 o 
   1   3   4    11533.74    11874.13    116.85 o 
   2   3   4      248.13      284.31     12.01 o 
   3   3   4    18660.55    18888.45    228.35 o 
   4   3   4     2254.14     2627.42     45.39 o 
   5   3   4      161.20      183.26     12.62 o 
   6   3   4    14010.21    13677.07    209.11 o 
   7   3   4       49.96       68.65     15.52 o 
   8   3   4     2732.55     2659.82     67.98 o 
   9   3   4     3385.40     3070.07     77.75 o 
  10   3   4     1563.66     1484.01     95.93 o 
  11   3   4     1019.20     1143.16     60.46 o 
  12   3   4       24.08      -12.59     45.30 o 
  13   3   4       17.82       16.65     41.46 o 
  14   3   4      256.82      363.63     52.26 o 
 -14   4   4      266.68      189.57     62.19 o 
 -13   4   4      108.17      168.97     56.08 o 
 -12   4   4      285.97      235.00     52.86 o 
 -11   4   4       10.06       23.78     41.61 o 
 -10   4   4     4693.24     4552.91    108.38 o 
  -9   4   4      447.19      408.31     29.16 o 
  -8   4   4     2288.60     2233.37     53.00 o 
  -7   4   4      385.96      362.48     37.46 o 
  -6   4   4    10893.88    10426.64    137.91 o 
  -5   4   4     5031.92     4879.98     73.18 o 
  -4   4   4      271.54      287.39     20.71 o 
  -3   4   4    16409.23    16874.65    205.74 o 
  -2   4   4     1438.28     1464.88     26.44 o 
  -1   4   4    14232.88    13726.94    167.18 o 
   0   4   4     2317.89     2600.40     34.46 o 
   1   4   4     1895.85     2022.04     29.34 o 
   2   4   4     2588.39     2598.41     39.44 o 
   3   4   4      360.74      325.41     22.39 o 
   4   4   4     3002.38     3067.99     70.94 o 
   5   4   4     6699.17     6310.49    113.41 o 
   6   4   4       18.90       27.41     20.66 o 
   7   4   4     2918.30     2773.56     69.57 o 
   8   4   4      227.82      225.07     30.15 o 
   9   4   4     1038.41      972.07     47.25 o 
  10   4   4     3078.20     3058.64     82.50 o 
  11   4   4       60.94       95.82     35.55 o 
  12   4   4     1777.19     1610.45     82.40 o 
  13   4   4      193.45      191.17     54.17 o 
  14   4   4      682.11      755.51     81.00 o 
 -14   5   4     1495.36     1381.89     93.52 o 
 -13   5   4      134.82      176.56     60.74 o 
 -12   5   4      506.06      462.60     84.22 o 
 -11   5   4      439.20      374.47     54.39 o 
 -10   5   4      456.72      526.02     61.00 o 
  -9   5   4     3666.07     3416.16     85.02 o 
  -8   5   4     2244.80     2162.55     89.75 o 
  -7   5   4     1609.99     1540.66     40.36 o 
  -6   5   4      277.41      297.14     20.85 o 
  -5   5   4     6626.03     6381.73     93.01 o 
  -4   5   4      656.27      713.09     25.11 o 
  -3   5   4      699.66      720.36     24.32 o 
  -2   5   4     6983.24     7114.41     88.63 o 
  -1   5   4     1696.99     1733.14     34.09 o 
   0   5   4     3395.88     3509.39     48.11 o 
   1   5   4    14545.40    14256.22    164.59 o 
   2   5   4     4105.71     3899.71     55.82 o 
   3   5   4    11849.91    11787.69    166.60 o 
   4   5   4       76.28       71.59     21.29 o 
   5   5   4      517.68      526.94     37.35 o 
   6   5   4    11529.00    10700.18    181.22 o 
   7   5   4     1643.57     1585.56     54.61 o 
   8   5   4      511.57      528.54     38.95 o 
   9   5   4      969.72      800.29     46.59 o 
  10   5   4      281.28      228.95     38.23 o 
  11   5   4        6.44       -8.95     34.65 o 
  12   5   4       12.39      -10.44     57.75 o 
  13   5   4       51.53       49.43     53.74 o 
 -13   6   4      574.55      483.65     94.11 o 
 -12   6   4       64.43      126.15     72.62 o 
 -11   6   4       13.55      -23.71     64.46 o 
 -10   6   4      943.29      954.83     69.29 o 
  -9   6   4       71.80       79.83     31.51 o 
  -8   6   4       82.55      104.71     30.81 o 
  -7   6   4        6.41       11.12     23.12 o 
  -6   6   4     1602.53     1585.11     51.47 o 
  -5   6   4      598.76      622.01     29.52 o 
  -4   6   4      356.30      349.43     22.24 o 
  -3   6   4     2252.05     2204.16     69.52 o 
  -2   6   4      393.44      371.79     17.77 o 
  -1   6   4     1810.72     1796.65     35.68 o 
   0   6   4      273.79      340.40     18.92 o 
   1   6   4      120.69      120.60     15.19 o 
   2   6   4     1442.87     1518.92     35.06 o 
   3   6   4      673.38      656.16     29.05 o 
   4   6   4     1177.41     1058.54     35.93 o 
   5   6   4     5113.28     4805.10     85.32 o 
   6   6   4     1907.64     1723.25     58.16 o 
   7   6   4      503.05      492.88     39.65 o 
   8   6   4       49.53       55.73     30.42 o 
   9   6   4      110.65      116.79     35.93 o 
  10   6   4      514.36      518.82     47.56 o 
  11   6   4       34.55       76.68     41.24 o 
  12   6   4      477.95      558.73     64.37 o 
  13   6   4        1.21       -9.95     53.47 o 
 -12   7   4      235.41      288.13     86.21 o 
 -11   7   4       42.09       48.29     66.39 o 
 -10   7   4       27.30       12.09     85.63 o 
  -9   7   4      101.51       72.85     46.13 o 
  -8   7   4        3.12      -25.66     32.66 o 
  -7   7   4       58.32       77.34     32.22 o 
  -6   7   4      409.04      412.66     33.01 o 
  -5   7   4     1278.35     1203.47     55.93 o 
  -4   7   4      106.98      112.99     24.15 o 
  -3   7   4       84.93       92.95     19.69 o 
  -2   7   4       52.73       86.22     20.04 o 
  -1   7   4      893.53      927.75     53.42 o 
   0   7   4     2509.25     2359.67     46.75 o 
   1   7   4     2829.08     2734.91     53.33 o 
   2   7   4      135.53      104.81     20.18 o 
   3   7   4       78.71      110.72     22.11 o 
   4   7   4     3022.88     2845.21     83.03 o 
   5   7   4      252.31      275.42     34.39 o 
   6   7   4      131.36      112.68     32.18 o 
   7   7   4      318.60      311.57     41.84 o 
   8   7   4        5.26      -13.91     45.96 o 
   9   7   4      519.71      634.25     49.37 o 
  10   7   4      200.46      219.12     55.69 o 
  11   7   4      256.81      115.33     53.39 o 
  12   7   4       21.13       43.43     55.53 o 
 -11   8   4      436.37      613.89     96.75 o 
 -10   8   4      100.25       71.47     67.10 o 
  -9   8   4      394.22      264.90     75.68 o 
  -8   8   4      381.70      437.06     53.30 o 
  -7   8   4      536.88      561.50     72.98 o 
  -6   8   4     1699.02     1675.70     65.61 o 
  -5   8   4      665.89      675.23     39.98 o 
  -4   8   4     4552.98     4227.21     87.55 o 
  -3   8   4      284.02      268.70     30.56 o 
  -2   8   4       80.58       47.05     21.73 o 
  -1   8   4     1053.06     1105.95     37.36 o 
   0   8   4       13.60       -0.32     24.98 o 
   1   8   4      525.40      543.46     30.75 o 
   2   8   4     3318.09     3116.74     80.92 o 
   3   8   4       38.26        7.03     28.54 o 
   4   8   4       11.30       35.01     30.29 o 
   5   8   4       30.36       35.06     32.62 o 
   6   8   4       23.59       42.20     37.35 o 
   7   8   4      129.62      154.55     39.89 o 
   8   8   4     2515.45     2437.46    110.87 o 
   9   8   4       52.96       51.08     51.25 o 
  10   8   4        9.50       46.54     53.31 o 
  11   8   4      400.69      277.40     60.82 o 
 -10   9   4       16.93      -90.29     90.29 o 
  -9   9   4      480.72      526.75     88.43 o 
  -8   9   4      850.41      823.49    139.62 o 
  -7   9   4       83.11      111.53     64.36 o 
  -6   9   4       91.48       48.04     60.51 o 
  -5   9   4       53.38       12.49     39.77 o 
  -4   9   4       31.24       21.94     34.17 o 
  -3   9   4      104.98      140.24     30.45 o 
  -2   9   4      298.46      405.06     40.59 o 
  -1   9   4     1026.11     1085.17     51.40 o 
   0   9   4      939.15      875.35     49.49 o 
   1   9   4      544.02      598.64     40.04 o 
   2   9   4      374.11      310.11     40.63 o 
   3   9   4     1488.65     1555.12     63.52 o 
   4   9   4     2478.19     2538.63    119.70 o 
   5   9   4       61.26      -12.87     41.67 o 
   6   9   4      522.78      658.45     62.26 o 
   7   9   4     1119.72     1170.41    100.79 o 
   8   9   4      104.57       65.33     53.96 o 
   9   9   4        3.97      -45.21     50.91 o 
  -8  10   4      237.54      272.08     83.58 o 
  -7  10   4      318.35      337.46     80.95 o 
  -6  10   4      229.60      258.01     72.34 o 
  -5  10   4        3.63       48.94     59.19 o 
  -4  10   4      882.95      808.67     95.92 o 
  -3  10   4     1709.59     1906.51    107.55 o 
  -2  10   4      151.94      149.61     59.57 o 
  -1  10   4       17.88      -49.16     62.36 o 
   0  10   4        2.35       17.98     53.92 o 
   1  10   4      619.61      545.04     71.05 o 
   2  10   4      444.42      418.46     53.29 o 
   3  10   4      414.90      492.11     58.97 o 
   4  10   4      413.98      453.69     76.66 o 
   5  10   4        3.21      -13.71     50.34 o 
   6  10   4       60.43      134.04     73.72 o 
   7  10   4       89.95      130.41     57.26 o 
  -5  11   4       19.97      100.53     98.67 o 
  -4  11   4       15.25      -85.63     85.63 o 
  -3  11   4      367.56      292.11    108.90 o 
  -2  11   4      212.70       71.13     66.09 o 
  -1  11   4      113.75      107.13    100.53 o 
   0  11   4      167.37      226.95     66.47 o 
   1  11   4       18.72       21.91     63.14 o 
   2  11   4      152.04      137.11     66.39 o 
   3  11   4      169.63      103.41     95.87 o 
   4  11   4      276.88      306.97     77.71 o 
 -15   1   5      474.81      536.15    104.25 o 
 -14   1   5        6.71       55.07     51.39 o 
 -13   1   5      289.58      326.60     41.60 o 
 -12   1   5       15.42       40.21     25.86 o 
 -11   1   5        4.00       -8.56     17.12 o 
 -10   1   5       20.35       24.00     15.63 o 
  -9   1   5      850.77      775.80     27.48 o 
  -8   1   5        0.63        5.33     13.76 o 
  -7   1   5     1201.82     1161.47     24.18 o 
  -6   1   5      151.19      150.48     10.16 o 
  -5   1   5      941.21      821.73     15.49 o 
  -4   1   5     2531.12     2507.32     26.47 o 
  -3   1   5    27560.40    28400.40    265.71 o 
  -2   1   5     7805.83     8023.16     83.52 o 
  -1   1   5     1033.08     1095.84     18.09 o 
   0   1   5     3788.39     3895.11     45.60 o 
   1   1   5      208.54      243.67      6.70 o 
   2   1   5    10204.77    10426.25    109.21 o 
   3   1   5     2781.45     2793.33     39.14 o 
   4   1   5     2112.19     2318.18     35.05 o 
   5   1   5     6066.23     6500.39    102.69 o 
   6   1   5      283.24      295.97     19.98 o 
   7   1   5     2481.82     2719.01     46.22 o 
   8   1   5      573.08      628.85     23.01 o 
   9   1   5     1448.26     1443.12     35.36 o 
  10   1   5       22.32       -8.92     17.13 o 
  11   1   5       13.41        8.14     20.06 o 
  12   1   5      401.25      427.73     39.98 o 
  13   1   5      351.85      336.45     40.90 o 
  14   1   5      184.02      245.46     62.21 o 
  15   1   5      269.94      339.94     48.70 o 
 -15   2   5      663.41      727.89    119.14 o 
 -14   2   5       72.23      147.07     83.77 o 
 -13   2   5      961.21     1011.42     49.48 o 
 -12   2   5     1469.56     1544.85     48.39 o 
 -11   2   5      941.75      987.00     47.17 o 
 -10   2   5      283.29      248.49     22.44 o 
  -9   2   5     4838.05     4908.17     72.84 o 
  -8   2   5     4346.73     4244.26     61.13 o 
  -7   2   5     3295.41     3127.65     44.31 o 
  -6   2   5     2194.40     2131.10     34.92 o 
  -5   2   5     5430.95     5255.07     66.09 o 
  -4   2   5     8401.86     8354.78    110.75 o 
  -3   2   5      843.41      983.15     14.90 o 
  -2   2   5       85.82       93.50      7.19 o 
  -1   2   5      312.57      402.83     10.70 o 
   0   2   5     1397.16     1435.57     22.11 o 
   1   2   5      933.73      986.24     16.41 o 
   2   2   5    34897.29    34738.08    373.85 o 
   3   2   5       23.13       34.95      6.56 o 
   4   2   5     5671.66     5510.11     74.69 o 
   5   2   5     3441.87     3434.69     49.95 o 
   6   2   5     4521.26     4420.49     62.80 o 
   7   2   5    14475.29    14065.83    181.01 o 
   8   2   5      122.92      139.88     20.03 o 
   9   2   5     3062.02     3061.52     61.34 o 
  10   2   5     1264.49     1249.65     59.60 o 
  11   2   5      794.14      783.82     41.50 o 
  12   2   5       57.25      157.61     36.42 o 
  13   2   5        3.58      -34.20     34.20 o 
  14   2   5      208.89      138.17     42.19 o 
 -15   3   5      367.78      452.37    109.84 o 
 -14   3   5       53.59       47.44     65.30 o 
 -13   3   5     1024.36     1264.05    117.28 o 
 -12   3   5        0.02      -10.16     33.82 o 
 -11   3   5      902.13     1014.08     45.41 o 
 -10   3   5     1378.89     1410.06     46.74 o 
  -9   3   5      359.54      358.02     32.15 o 
  -8   3   5      259.57      258.90     20.14 o 
  -7   3   5     2800.61     2849.81     45.31 o 
  -6   3   5      120.96      136.49     16.32 o 
  -5   3   5     1125.83     1104.72     27.10 o 
  -4   3   5     6451.48     6476.10     87.41 o 
  -3   3   5     5113.43     4981.92     63.19 o 
  -2   3   5     4309.35     4302.39     51.21 o 
  -1   3   5     5876.75     6573.40     78.19 o 
   0   3   5    14031.28    13747.73    129.09 o 
   1   3   5      954.25      951.58     18.26 o 
   2   3   5    16743.38    17591.06    197.03 o 
   3   3   5      288.08      214.19     17.36 o 
   4   3   5      134.02      184.83     14.13 o 
   5   3   5     5276.25     5015.96     82.11 o 
   6   3   5     1067.99     1027.08     29.25 o 
   7   3   5      379.69      420.44     22.26 o 
   8   3   5     2765.64     2719.81     69.08 o 
   9   3   5      135.10      142.09     33.32 o 
  10   3   5      320.76      325.08     35.04 o 
  11   3   5     2912.99     3121.11     91.90 o 
  12   3   5      657.42      712.20     61.75 o 
  13   3   5      458.25      483.14     61.80 o 
  14   3   5       28.25       27.54     43.45 o 
 -14   4   5       14.06      127.77     69.32 o 
 -13   4   5      472.87      444.54     63.21 o 
 -12   4   5      220.55      109.46     47.08 o 
 -11   4   5       14.08      -40.36     40.36 o 
 -10   4   5      632.49      675.94     42.10 o 
  -9   4   5     8056.10     8069.32    129.61 o 
  -8   4   5       46.36       20.45     17.14 o 
  -7   4   5      324.33      307.72     21.26 o 
  -6   4   5      127.83      157.35     17.23 o 
  -5   4   5        2.20        6.98     13.81 o 
  -4   4   5     8000.13     8021.03    107.28 o 
  -3   4   5     5761.30     6042.38     84.01 o 
  -2   4   5       97.67      109.65      9.50 o 
  -1   4   5     2534.87     2959.70     45.59 o 
   0   4   5     5645.34     5886.28     65.20 o 
   1   4   5     9178.82     9906.95     96.62 o 
   2   4   5    18265.21    18082.81    221.68 o 
   3   4   5      239.50      372.82     20.16 o 
   4   4   5      577.70      499.42     26.75 o 
   5   4   5        2.67      -17.66     17.66 o 
   6   4   5     1797.76     1599.33     50.39 o 
   7   4   5    13465.55    12964.53    212.66 o 
   8   4   5     1827.21     1797.44     66.38 o 
   9   4   5      947.46      865.07     77.92 o 
  10   4   5       26.09       -7.46     28.43 o 
  11   4   5      156.45      224.70     39.77 o 
  12   4   5       71.08       26.43     50.99 o 
  13   4   5      636.71      793.45     68.65 o 
  14   4   5      145.02       91.44     72.01 o 
 -14   5   5      557.32      553.41     75.31 o 
 -13   5   5      596.40      616.63     74.05 o 
 -12   5   5      341.95      451.12     62.01 o 
 -11   5   5       45.35       65.48     46.29 o 
 -10   5   5      580.38      639.72     83.53 o 
  -9   5   5        4.30       36.53     27.23 o 
  -8   5   5     2032.90     1978.24     56.15 o 
  -7   5   5      622.63      562.83     26.66 o 
  -6   5   5     1949.94     1938.17     43.78 o 
  -5   5   5      941.36     1012.14     30.54 o 
  -4   5   5       10.65       18.71     13.83 o 
  -3   5   5      611.56      638.85     26.09 o 
  -2   5   5      917.60      963.09     25.69 o 
  -1   5   5     5864.37     5846.37     75.77 o 
   0   5   5     2833.39     2830.90     41.67 o 
   1   5   5     3349.69     3432.65     51.34 o 
   2   5   5      148.26      174.45     13.32 o 
   3   5   5      292.68      322.07     21.45 o 
   4   5   5     2150.54     2257.07     58.63 o 
   5   5   5     2855.80     3023.05    124.68 o 
   6   5   5     7084.59     6718.17    126.45 o 
   7   5   5        5.74      -24.13     24.13 o 
   8   5   5        4.93       19.58     28.14 o 
   9   5   5      869.51      835.61     47.72 o 
  10   5   5      423.04      434.15     53.85 o 
  11   5   5      767.46      788.16     56.63 o 
  12   5   5      236.36      271.39     67.67 o 
  13   5   5        8.05      -41.03     50.85 o 
 -13   6   5       30.42        7.45     95.66 o 
 -12   6   5     1436.73     1346.77    113.86 o 
 -11   6   5      907.96      848.66     87.35 o 
 -10   6   5     3307.98     3239.81    112.43 o 
  -9   6   5     1205.10     1214.87     68.30 o 
  -8   6   5      242.43      263.26     30.28 o 
  -7   6   5     1390.61     1351.56     67.95 o 
  -6   6   5     2854.81     2623.90     62.11 o 
  -5   6   5     5997.44     5734.40     89.64 o 
  -4   6   5      212.75      224.75     20.02 o 
  -3   6   5     3953.24     3733.39     63.79 o 
  -2   6   5       83.69       88.84     13.85 o 
  -1   6   5      269.90      287.16     17.55 o 
   0   6   5     9878.96     9544.09    128.82 o 
   1   6   5     3462.48     3392.29     53.91 o 
   2   6   5     9243.32     9120.37    125.39 o 
   3   6   5     2026.89     1958.68     47.97 o 
   4   6   5     3234.40     3307.62     65.83 o 
   5   6   5     8821.77     8362.01    130.17 o 
   6   6   5      503.35      489.41     36.48 o 
   7   6   5       74.17       97.07     29.56 o 
   8   6   5     5931.96     5898.09    148.86 o 
   9   6   5      918.54      814.40     50.89 o 
  10   6   5     1013.07     1154.23     60.07 o 
  11   6   5       37.58      -18.13     37.91 o 
  12   6   5      372.73      353.24     62.73 o 
 -12   7   5      880.11     1001.73    106.99 o 
 -11   7   5       70.48       11.37    117.28 o 
 -10   7   5       33.86       81.09     63.83 o 
  -9   7   5     1184.94     1111.98     94.01 o 
  -8   7   5      231.08      244.71     37.02 o 
  -7   7   5     2006.81     2000.93     60.28 o 
  -6   7   5     6794.00     6591.78    116.40 o 
  -5   7   5      842.00      810.15     56.26 o 
  -4   7   5      310.54      302.47     24.30 o 
  -3   7   5     4554.03     4560.95     76.64 o 
  -2   7   5      521.49      505.04     26.96 o 
  -1   7   5    10561.29    10338.43    141.34 o 
   0   7   5        3.11      -15.94     15.94 o 
   1   7   5     3028.50     3120.40     65.84 o 
   2   7   5     1767.98     1690.58     56.23 o 
   3   7   5      412.73      416.73     28.46 o 
   4   7   5      545.89      587.80     39.64 o 
   5   7   5      175.10      187.18     33.11 o 
   6   7   5     3454.43     3366.97     87.75 o 
   7   7   5       21.61       22.17     32.48 o 
   8   7   5       95.23       18.26     41.65 o 
   9   7   5     1624.43     1486.57     69.33 o 
  10   7   5     1131.29     1194.37     94.53 o 
  11   7   5       80.38       32.88     53.81 o 
  12   7   5      869.43      962.59    157.12 o 
 -11   8   5      252.41      226.87    140.55 o 
 -10   8   5     1790.78     1798.02    120.76 o 
  -9   8   5      790.93      878.54     92.63 o 
  -8   8   5       63.76      124.18     76.33 o 
  -7   8   5      264.75      313.22     51.42 o 
  -6   8   5      170.93      223.42     38.20 o 
  -5   8   5     2558.25     2342.52     76.94 o 
  -4   8   5        7.19       30.08     26.03 o 
  -3   8   5     2518.15     2729.46     66.78 o 
  -2   8   5        1.90      -15.31     21.32 o 
  -1   8   5      290.50      248.40     25.82 o 
   0   8   5     1350.20     1420.49     46.33 o 
   1   8   5     2561.11     2461.42     56.54 o 
   2   8   5      895.13     1022.43     46.00 o 
   3   8   5      458.16      406.90     43.26 o 
   4   8   5      253.49      345.61     38.77 o 
   5   8   5     3131.46     3156.61     87.35 o 
   6   8   5       26.14        2.67     31.87 o 
   7   8   5      138.59      202.86     40.37 o 
   8   8   5     1566.41     1741.20    101.94 o 
   9   8   5       11.99      -41.92     68.68 o 
  10   8   5      240.67      203.84     59.36 o 
 -10   9   5       30.68       47.47     69.77 o 
  -9   9   5      501.78      582.77    149.86 o 
  -8   9   5       16.97       65.23     68.11 o 
  -7   9   5      476.74      500.46     80.95 o 
  -6   9   5      676.44      648.50     60.48 o 
  -5   9   5      270.22      289.29     50.92 o 
  -4   9   5      542.96      560.44     45.12 o 
  -3   9   5       20.55       27.15     29.00 o 
  -2   9   5      208.43      253.65     44.87 o 
  -1   9   5      167.16      162.21     47.29 o 
   0   9   5     1979.66     2048.51     75.28 o 
   1   9   5      525.26      497.76     40.47 o 
   2   9   5      281.14      190.68     38.39 o 
   3   9   5      111.86      149.03     44.77 o 
   4   9   5      164.38      113.83     44.50 o 
   5   9   5     1081.92     1200.22     72.91 o 
   6   9   5      401.98      403.85     56.10 o 
   7   9   5      388.81      408.72     59.42 o 
   8   9   5       10.31       -7.71     49.08 o 
   9   9   5      320.26      300.95     62.35 o 
  -8  10   5      334.11      371.44     86.21 o 
  -7  10   5        2.49       -0.92     66.39 o 
  -6  10   5       11.70       80.79     64.34 o 
  -5  10   5        4.09       34.78     62.27 o 
  -4  10   5     1455.33     1355.17     93.02 o 
  -3  10   5      205.07      212.28     47.57 o 
  -2  10   5       26.08       43.67     53.67 o 
  -1  10   5      104.84       90.85     53.30 o 
   0  10   5      110.33      104.94     61.43 o 
   1  10   5       59.05       29.20     44.29 o 
   2  10   5      924.50      980.40     66.21 o 
   3  10   5        5.80      -44.64     44.64 o 
   4  10   5      797.95      791.54     67.50 o 
   5  10   5      132.57      212.26     69.10 o 
   6  10   5      453.31      504.03     82.38 o 
   7  10   5      342.44      422.29     64.64 o 
  -5  11   5     1207.44     1429.73    158.24 o 
  -4  11   5      137.28       -1.86     96.80 o 
  -3  11   5       33.06       80.05     89.36 o 
  -2  11   5      839.33      861.12     84.90 o 
  -1  11   5       84.59       69.13     62.43 o 
   0  11   5     1334.18     1314.49     98.49 o 
   1  11   5      188.32       91.00    185.23 o 
   2  11   5      103.30       25.58     66.39 o 
   3  11   5      916.68      964.63     75.56 o 
   4  11   5      433.21      547.79     66.52 o 
 -15   0   6       57.52       52.13     80.05 o 
 -14   0   6      222.13      227.12     83.77 o 
 -13   0   6     3324.62     3455.78    130.30 o 
 -12   0   6       95.31      120.67     65.16 o 
 -11   0   6      763.17      834.85     40.82 o 
 -10   0   6      536.16      516.34     33.59 o 
  -9   0   6     4467.52     4207.48    130.59 o 
  -8   0   6    15120.32    16177.02    289.66 o 
  -7   0   6     5255.81     5100.82    105.37 o 
  -6   0   6     3608.46     3418.50     61.30 o 
  -5   0   6     6884.94     7128.25    110.71 o 
  -4   0   6     2030.59     1967.92     37.16 o 
  -3   0   6    10720.94    10677.32    238.04 o 
  -2   0   6   311417.38   186162.16   5262.80 o 
  -1   0   6      107.10      111.00      7.14 o 
   0   0   6      334.67      381.88     21.03 o 
   1   0   6      176.91      183.89     33.69 o 
   2   0   6    44612.30    43650.68   1079.74 o 
   3   0   6    10638.98    10803.35    187.75 o 
   4   0   6      148.18      126.96     25.80 o 
   5   0   6    10295.13    10711.44    166.44 o 
   6   0   6     5300.94     5914.47    118.53 o 
   7   0   6    22845.12    22017.89    330.02 o 
   8   0   6     1807.58     1816.43     52.10 o 
   9   0   6       97.58       97.16     31.17 o 
  10   0   6     2362.56     2312.67     95.93 o 
  11   0   6      246.48      241.52     41.86 o 
  12   0   6      228.10      215.20     45.75 o 
  13   0   6     4165.12     4284.43    127.64 o 
  14   0   6       30.72       61.37     60.79 o 
  15   0   6      311.61      215.02     72.00 o 
 -15   1   6      139.64      130.97     89.36 o 
 -14   1   6       12.65       13.73     50.36 o 
 -13   1   6      321.18      357.97     40.41 o 
 -12   1   6       26.11       22.46     26.04 o 
 -11   1   6     1916.16     1801.94     47.59 o 
 -10   1   6        9.97       28.03     15.05 o 
  -9   1   6     8250.17     8493.63    116.66 o 
  -8   1   6     3943.42     4004.48     58.40 o 
  -7   1   6    14414.85    13842.38    148.23 o 
  -6   1   6     2131.21     2233.90     31.81 o 
  -5   1   6      564.02      581.73     15.76 o 
  -4   1   6     9465.64     9674.45    102.28 o 
  -3   1   6     6729.00     7116.12     71.21 o 
  -2   1   6    76930.04    73497.10   1121.76 o 
  -1   1   6     1054.60     1062.70     16.79 o 
   0   1   6     2756.06     2843.61     43.01 o 
   1   1   6      177.94      181.49      6.29 o 
   2   1   6     1221.44     1311.48     19.01 o 
   3   1   6     3206.59     3148.28     42.18 o 
   4   1   6     8745.18     8794.72    111.11 o 
   5   1   6     3670.13     3822.20     91.07 o 
   6   1   6     9391.20     9340.61    124.52 o 
   7   1   6     6929.58     6960.37     91.75 o 
   8   1   6     1091.68     1027.17     28.08 o 
   9   1   6     1634.94     1504.23     38.70 o 
  10   1   6      469.56      495.07     25.50 o 
  11   1   6     3993.24     4118.76    121.00 o 
  12   1   6        1.78       10.05     31.40 o 
  13   1   6      236.45      221.49     39.00 o 
  14   1   6        9.80       16.15     40.00 o 
  15   1   6       88.59      112.70     49.25 o 
 -15   2   6        5.26       63.30     89.36 o 
 -14   2   6      695.77      647.84    107.97 o 
 -13   2   6     1695.20     1731.11     66.69 o 
 -12   2   6      249.97      316.26     41.16 o 
 -11   2   6       34.47       19.07     28.48 o 
 -10   2   6      472.01      431.08     27.99 o 
  -9   2   6     2039.61     1944.16     41.06 o 
  -8   2   6     7111.40     6996.91     89.04 o 
  -7   2   6     5498.78     5335.58     66.85 o 
  -6   2   6     1399.08     1255.32     24.19 o 
  -5   2   6     3101.68     2943.31     43.53 o 
  -4   2   6     4027.66     3849.68     43.68 o 
  -3   2   6      593.90      543.50     13.82 o 
  -2   2   6     7968.23     7877.81     97.01 o 
  -1   2   6     4675.78     4931.59     59.48 o 
   0   2   6      500.02      527.80     19.16 o 
   1   2   6    12809.57    13188.33    137.16 o 
   2   2   6    18345.65    18111.51    199.20 o 
   3   2   6      305.63      304.53     10.94 o 
   4   2   6      500.52      502.74     21.52 o 
   5   2   6      476.95      576.52     18.48 o 
   6   2   6     1195.39     1181.22     32.19 o 
   7   2   6    12239.28    11759.11    155.80 o 
   8   2   6     5991.95     5482.66     91.33 o 
   9   2   6      544.65      552.50     29.80 o 
  10   2   6       15.42       35.85     21.79 o 
  11   2   6       11.48      -22.58     28.38 o 
  12   2   6      241.18      322.97     39.07 o 
  13   2   6     2152.55     2206.28     74.81 o 
  14   2   6      381.76      373.98     46.90 o 
 -15   3   6       64.79       74.46     93.08 o 
 -14   3   6      109.51      134.44     66.17 o 
 -13   3   6      242.79      423.49     68.65 o 
 -12   3   6       59.52       46.54     45.64 o 
 -11   3   6      180.00      163.48     31.10 o 
 -10   3   6     4022.01     4102.30     73.90 o 
  -9   3   6      243.04      245.48     22.03 o 
  -8   3   6     4091.44     4052.14     63.02 o 
  -7   3   6        1.29      -10.17     10.17 o 
  -6   3   6      140.53      220.77     22.89 o 
  -5   3   6     3656.27     3503.46     55.23 o 
  -4   3   6     2881.73     3318.01     51.63 o 
  -3   3   6    15342.68    15077.92    184.85 o 
  -2   3   6      163.12      216.84     11.02 o 
  -1   3   6    10360.77    10646.43    114.23 o 
   0   3   6     1136.09     1311.37     22.17 o 
   1   3   6      174.11      253.54     11.85 o 
   2   3   6      457.43      360.07     14.00 o 
   3   3   6     4497.35     4434.89     64.87 o 
   4   3   6     7292.95     7773.88    113.52 o 
   5   3   6     6913.37     6893.11     93.47 o 
   6   3   6      369.34      473.40     27.72 o 
   7   3   6      462.52      491.28     53.74 o 
   8   3   6      869.24      821.71     47.56 o 
   9   3   6       77.14      141.35     36.81 o 
  10   3   6     2502.15     2453.46     72.65 o 
  11   3   6      607.68      582.72     54.97 o 
  12   3   6     1038.30      852.68     56.92 o 
  13   3   6      102.54      124.34     44.08 o 
  14   3   6      201.15      167.52     49.24 o 
 -14   4   6     1144.35     1155.81    101.44 o 
 -13   4   6        7.55       41.06     76.33 o 
 -12   4   6     2957.56     3060.71    123.35 o 
 -11   4   6      250.03      226.51     40.04 o 
 -10   4   6     1172.20     1320.30     66.79 o 
  -9   4   6      122.19      179.60     22.64 o 
  -8   4   6     2063.85     2057.15     74.38 o 
  -7   4   6     2616.40     2522.89     55.70 o 
  -6   4   6      103.50      108.55     17.07 o 
  -5   4   6     1894.05     1878.12     63.41 o 
  -4   4   6     8432.38     8193.09    109.82 o 
  -3   4   6     3338.68     3712.68     57.52 o 
  -2   4   6      493.15      544.90     20.66 o 
  -1   4   6    13689.47    14506.45    163.23 o 
   0   4   6     5143.31     5185.16     55.48 o 
   1   4   6    11863.76    10922.43    119.15 o 
   2   4   6        9.90       17.83     11.87 o 
   3   4   6    11905.47    12497.44    175.36 o 
   4   4   6     8510.15     8065.02    136.60 o 
   5   4   6     2460.57     2286.75     58.37 o 
   6   4   6     2455.79     2460.15     63.36 o 
   7   4   6      822.13      687.49     69.22 o 
   8   4   6     2361.56     2306.54    101.03 o 
   9   4   6       26.90       11.59     28.65 o 
  10   4   6      163.09      140.11     34.86 o 
  11   4   6      116.36      115.79     45.83 o 
  12   4   6      947.02     1037.33    112.86 o 
  13   4   6       96.13       85.27     53.36 o 
  14   4   6      593.17      702.62     66.10 o 
 -14   5   6      222.43      160.26    112.63 o 
 -13   5   6        3.11       11.35     53.54 o 
 -12   5   6      696.77      653.66     66.71 o 
 -11   5   6      108.08      134.07     48.62 o 
 -10   5   6      730.88      634.63     79.03 o 
  -9   5   6       75.85       56.34     28.40 o 
  -8   5   6     6834.19     6741.06    109.06 o 
  -7   5   6     2328.85     2339.16     50.43 o 
  -6   5   6      248.14      273.90     21.20 o 
  -5   5   6     2330.49     2245.73     41.65 o 
  -4   5   6     1743.10     1798.73     39.27 o 
  -3   5   6    10757.60    11032.27    144.25 o 
  -2   5   6     1342.82     1424.67     29.08 o 
  -1   5   6     5796.07     6319.73    105.32 o 
   0   5   6      237.53      279.81     14.51 o 
   1   5   6       36.43       55.40     11.59 o 
   2   5   6       47.51       47.81     10.31 o 
   3   5   6     7817.12     7717.18    133.86 o 
   4   5   6       11.81        5.82     19.95 o 
   5   5   6     2760.28     2381.96     63.27 o 
   6   5   6      885.87      904.71     50.52 o 
   7   5   6     2094.40     2040.68     72.01 o 
   8   5   6     9133.01     8538.59    158.66 o 
   9   5   6      260.13      339.75     37.80 o 
  10   5   6     1882.82     1852.39     68.40 o 
  11   5   6        4.15       -9.77     45.37 o 
  12   5   6     1440.64     1724.65     98.54 o 
  13   5   6      196.89      217.57     62.32 o 
 -13   6   6      179.12      118.51     61.89 o 
 -12   6   6     1730.98     1404.37     83.49 o 
 -11   6   6      498.99      488.49     83.77 o 
 -10   6   6       33.55       51.83     61.12 o 
  -9   6   6       74.82      164.30     45.09 o 
  -8   6   6      237.53      159.50     27.90 o 
  -7   6   6     3527.45     3280.99    107.31 o 
  -6   6   6      650.88      636.38     29.00 o 
  -5   6   6       20.81        8.32     17.52 o 
  -4   6   6      550.13      532.64     25.56 o 
  -3   6   6       60.03       42.45     16.91 o 
  -2   6   6      155.55      185.44     22.46 o 
  -1   6   6     1944.99     1927.70     37.94 o 
   0   6   6      119.75      150.53     16.43 o 
   1   6   6     2089.47     1987.82     39.40 o 
   2   6   6     2676.99     2529.06     56.20 o 
   3   6   6     1070.82     1143.33     60.29 o 
   4   6   6     1024.82      989.08     36.02 o 
   5   6   6     1398.93     1522.52     54.93 o 
   6   6   6      604.07      539.42     45.41 o 
   7   6   6     1533.51     1331.55     58.31 o 
   8   6   6        9.15        7.65     30.23 o 
   9   6   6      169.66       73.15     35.62 o 
  10   6   6       12.09      -18.57     35.95 o 
  11   6   6      859.66      725.21     68.44 o 
  12   6   6      167.23      120.19     57.58 o 
 -12   7   6      213.67      196.04     59.18 o 
 -11   7   6      695.53      491.47     84.22 o 
 -10   7   6       71.35       52.13     63.19 o 
  -9   7   6      704.87      747.88    162.89 o 
  -8   7   6      139.02      167.30     31.48 o 
  -7   7   6      568.03      629.58     50.08 o 
  -6   7   6     1491.96     1447.07     70.67 o 
  -5   7   6      966.82      967.38     59.13 o 
  -4   7   6      283.37      296.05     24.62 o 
  -3   7   6      851.92      897.77     52.17 o 
  -2   7   6      549.54      590.54     28.37 o 
  -1   7   6     1995.15     1983.30     46.88 o 
   0   7   6      113.06      125.44     20.55 o 
   1   7   6     3371.99     3417.02     63.90 o 
   2   7   6       26.05      -11.14     18.52 o 
   3   7   6     4850.73     4675.84     86.92 o 
   4   7   6      301.93      308.26     27.04 o 
   5   7   6      115.36       94.48     31.75 o 
   6   7   6      437.40      465.98     41.16 o 
   7   7   6      335.50      282.58     38.38 o 
   8   7   6       31.17       11.69     38.84 o 
   9   7   6      423.54      330.70     45.13 o 
  10   7   6      156.26      235.13     54.15 o 
  11   7   6      391.72      462.54     66.37 o 
 -11   8   6        3.60       72.15     72.62 o 
 -10   8   6       58.65       97.35     72.36 o 
  -9   8   6        4.92       36.60     63.35 o 
  -8   8   6       22.84       39.46     89.36 o 
  -7   8   6      243.43      268.15     62.29 o 
  -6   8   6       49.50       -3.91     33.89 o 
  -5   8   6      116.36       87.45     32.85 o 
  -4   8   6       48.81       15.35     26.13 o 
  -3   8   6     2720.06     2694.70     60.36 o 
  -2   8   6      279.98      296.93     28.45 o 
  -1   8   6       48.09       65.63     24.28 o 
   0   8   6     2081.01     1935.80     54.89 o 
   1   8   6      873.68      932.53     37.19 o 
   2   8   6     2220.03     2286.97     55.11 o 
   3   8   6      596.67      647.46     69.75 o 
   4   8   6     1045.24     1178.07     55.97 o 
   5   8   6      911.56      883.33     50.57 o 
   6   8   6      744.31      796.54     52.73 o 
   7   8   6      219.83      222.29     42.67 o 
   8   8   6        2.08       50.28     47.18 o 
   9   8   6       67.56        4.42     50.82 o 
  10   8   6      143.51      153.20     83.68 o 
 -10   9   6     1091.82     1044.04    153.58 o 
  -9   9   6      813.40      763.42     88.67 o 
  -8   9   6      314.77      320.94     78.12 o 
  -7   9   6       20.96       50.81     61.69 o 
  -6   9   6     2115.63     2048.93     96.26 o 
  -5   9   6     1013.41     1034.09     67.66 o 
  -4   9   6      610.68      585.17     45.60 o 
  -3   9   6      223.46      287.45     33.63 o 
  -2   9   6      835.38      778.41     49.44 o 
  -1   9   6     1534.67     1587.22     59.27 o 
   0   9   6        3.02       -5.22     26.30 o 
   1   9   6      187.07      210.72     33.25 o 
   2   9   6      311.95      268.69     39.49 o 
   3   9   6      144.90      212.85     52.36 o 
   4   9   6        5.94      -28.26     41.17 o 
   5   9   6     2326.82     2445.97     96.22 o 
   6   9   6     1405.23     1389.98     76.80 o 
   7   9   6       88.39       93.85     50.12 o 
   8   9   6      250.17      263.05     64.81 o 
   9   9   6      811.83      903.29     76.97 o 
  -8  10   6       61.34      200.35     76.21 o 
  -7  10   6       69.65       17.14     70.42 o 
  -6  10   6      103.77       60.46     68.87 o 
  -5  10   6       13.64       28.33     63.83 o 
  -4  10   6       43.18       45.02     57.21 o 
  -3  10   6       73.69       86.28     51.05 o 
  -2  10   6        4.64        4.18     51.14 o 
  -1  10   6      235.21      376.54     65.46 o 
   0  10   6     1265.97     1073.62     82.26 o 
   1  10   6      840.16      880.37     91.75 o 
   2  10   6       60.58       32.60     47.54 o 
   3  10   6       18.24      -46.90     46.90 o 
   4  10   6      281.17      321.05     56.48 o 
   5  10   6      116.95      233.93     71.73 o 
   6  10   6       89.53      139.93     54.97 o 
   7  10   6      133.78      253.01     60.52 o 
  -5  11   6      480.07      528.70    124.73 o 
  -4  11   6        0.07      -22.34     87.50 o 
  -3  11   6       96.53       89.36    102.39 o 
  -2  11   6        9.08      -50.86     61.20 o 
  -1  11   6      412.20      445.20     76.33 o 
   0  11   6        6.75       -9.06     99.60 o 
   1  11   6      378.37      390.93     76.32 o 
   2  11   6       44.39       11.49     65.78 o 
   3  11   6      101.77       13.48     67.24 o 
   4  11   6       15.41       29.42     55.78 o 
 -15   1   7       32.59      -45.36     55.38 o 
 -14   1   7      260.66      148.48     57.16 o 
 -13   1   7     1249.40     1324.19     57.86 o 
 -12   1   7      277.81      310.68     32.98 o 
 -11   1   7     4142.59     4165.96     84.23 o 
 -10   1   7      378.02      407.99     23.78 o 
  -9   1   7      220.31      214.90     21.77 o 
  -8   1   7      311.34      294.30     16.46 o 
  -7   1   7      762.23      726.58     28.69 o 
  -6   1   7     1708.49     1622.75     24.61 o 
  -5   1   7       75.04       81.38      7.08 o 
  -4   1   7      382.85      335.64     14.07 o 
  -3   1   7    12575.45    13188.73    145.47 o 
  -2   1   7        7.91       13.88      5.16 o 
  -1   1   7    13232.07    14044.51    153.92 o 
   0   1   7     3523.55     3428.47     45.53 o 
   1   1   7     7578.62     7617.11     86.42 o 
   2   1   7      378.28      373.52      9.44 o 
   3   1   7     5051.05     5324.98     60.94 o 
   4   1   7     8077.24     8459.77    116.46 o 
   5   1   7     1752.38     1695.42     30.91 o 
   6   1   7     1646.10     1713.61     33.30 o 
   7   1   7     2854.97     2899.18     45.73 o 
   8   1   7     1289.59     1253.07     31.16 o 
   9   1   7     4268.59     4141.25     63.24 o 
  10   1   7       22.69        2.78     20.64 o 
  11   1   7      371.52      267.68     30.94 o 
  12   1   7      127.94      100.44     33.97 o 
  13   1   7        9.09       57.27     42.96 o 
  14   1   7        2.30      -39.51     39.51 o 
 -15   2   7       14.07      -83.77     83.77 o 
 -14   2   7      306.74      500.78    102.39 o 
 -13   2   7      322.89      330.36     57.74 o 
 -12   2   7      380.74      344.29     34.43 o 
 -11   2   7        6.91        6.06     27.40 o 
 -10   2   7      168.37      195.84     29.83 o 
  -9   2   7      761.84      807.84     30.25 o 
  -8   2   7      136.09      167.95     15.24 o 
  -7   2   7     4396.78     4258.51     58.85 o 
  -6   2   7     3220.15     3137.87     72.43 o 
  -5   2   7     3113.88     3110.78     39.76 o 
  -4   2   7     6865.41     6917.26     75.66 o 
  -3   2   7     4383.77     4487.61     56.83 o 
  -2   2   7    27902.01    27965.22    301.51 o 
  -1   2   7      537.05      578.46     15.14 o 
   0   2   7    11684.51    12027.57    134.55 o 
   1   2   7      739.68      796.55     15.28 o 
   2   2   7       18.20       39.06      6.42 o 
   3   2   7       31.30       29.21      7.41 o 
   4   2   7     1074.41      981.43     24.38 o 
   5   2   7     2714.53     2865.93     51.95 o 
   6   2   7     1666.81     1609.78     39.27 o 
   7   2   7       21.06       32.60     15.72 o 
   8   2   7     1901.61     1941.44     66.05 o 
   9   2   7     4818.99     4692.01     89.53 o 
  10   2   7       15.54        8.47     22.55 o 
  11   2   7     1546.67     1699.12     72.55 o 
  12   2   7      660.12      590.11     45.46 o 
  13   2   7      918.75     1036.93     57.15 o 
  14   2   7      584.79      709.76     54.09 o 
 -15   3   7      260.20      307.17    106.11 o 
 -14   3   7        4.49        5.58     76.33 o 
 -13   3   7       39.55       20.41     55.84 o 
 -12   3   7      242.05      243.13     39.64 o 
 -11   3   7     7803.52     7625.62    146.41 o 
 -10   3   7       94.35      110.49     26.74 o 
  -9   3   7      850.20      933.73     33.58 o 
  -8   3   7      710.37      739.80     38.91 o 
  -7   3   7     2550.97     2632.13     46.13 o 
  -6   3   7     3036.65     2708.57     44.86 o 
  -5   3   7     1138.41     1087.69     31.73 o 
  -4   3   7     4823.39     4803.03     63.68 o 
  -3   3   7      258.77      288.05     24.34 o 
  -2   3   7       10.27       -0.24      8.07 o 
  -1   3   7      366.30      333.21     17.68 o 
   0   3   7    24655.49    24839.15    271.68 o 
   1   3   7     7302.42     8138.30     90.23 o 
   2   3   7      192.29      295.45     13.71 o 
   3   3   7      135.08      127.38     12.56 o 
   4   3   7    12413.94    12695.40    176.82 o 
   5   3   7     5440.82     5395.24     71.24 o 
   6   3   7      403.05      348.62     29.56 o 
   7   3   7     1624.06     1685.87     52.58 o 
   8   3   7     3924.59     3609.11     82.83 o 
   9   3   7     4284.18     4208.71    137.99 o 
  10   3   7      931.21      756.97     45.00 o 
  11   3   7      188.84      113.59     46.46 o 
  12   3   7      215.96      186.45     44.87 o 
  13   3   7      166.01      166.27     61.63 o 
  14   3   7      126.20      128.03     63.95 o 
 -14   4   7      439.43      457.61     79.60 o 
 -13   4   7     1256.73     1391.07    100.39 o 
 -12   4   7       16.08       60.26     58.04 o 
 -11   4   7     1692.31     1589.19     66.73 o 
 -10   4   7        6.06       21.80     26.89 o 
  -9   4   7      622.64      631.58     27.83 o 
  -8   4   7     3512.50     3597.12     62.67 o 
  -7   4   7     3794.69     3723.56     64.38 o 
  -6   4   7       64.75       94.26     16.51 o 
  -5   4   7       26.32       19.82     11.55 o 
  -4   4   7      504.19      655.01     26.13 o 
  -3   4   7      298.90      388.47     13.37 o 
  -2   4   7    10709.45    10165.73    118.70 o 
  -1   4   7       87.56      157.33     13.52 o 
   0   4   7     3186.37     3543.88     49.81 o 
   1   4   7      445.71      540.53     17.57 o 
   2   4   7       35.74       43.59      8.90 o 
   3   4   7     5077.65     5333.41     97.61 o 
   4   4   7     3604.17     3554.80     65.55 o 
   5   4   7       94.78      155.29     23.78 o 
   6   4   7     2412.17     2394.08     62.27 o 
   7   4   7     4615.88     4413.62     93.69 o 
   8   4   7      379.53      401.19     33.77 o 
   9   4   7     6834.10     6402.37    152.28 o 
  10   4   7      697.14      745.81     48.40 o 
  11   4   7      320.97      408.83     55.10 o 
  12   4   7      223.90      220.40     54.59 o 
  13   4   7     1130.37     1285.69     82.63 o 
 -14   5   7      133.79      175.03     71.99 o 
 -13   5   7     1265.57     1276.04    103.26 o 
 -12   5   7     1133.49     1079.81     77.16 o 
 -11   5   7     3147.47     2871.05    141.19 o 
 -10   5   7      324.45      404.18     44.36 o 
  -9   5   7     1746.29     1672.96     63.32 o 
  -8   5   7     2034.34     1993.79     48.71 o 
  -7   5   7       41.78       16.38     18.12 o 
  -6   5   7     2604.11     2406.17     58.97 o 
  -5   5   7     3552.81     3553.95     61.22 o 
  -4   5   7      788.97      753.88     27.75 o 
  -3   5   7      145.26      151.45     15.92 o 
  -2   5   7      353.46      341.26     15.71 o 
  -1   5   7       65.63       56.30     10.96 o 
   0   5   7     1376.05     1424.86     32.53 o 
   1   5   7     2929.01     2746.48     44.09 o 
   2   5   7     1090.69     1231.76     26.78 o 
   3   5   7     6543.07     6529.06    117.60 o 
   4   5   7       75.58       75.52     21.43 o 
   5   5   7      240.73      289.30     47.56 o 
   6   5   7     1337.72     1428.43     51.81 o 
   7   5   7      339.89      349.00     33.95 o 
   8   5   7     1322.96     1312.11     54.22 o 
   9   5   7      450.61      480.14     40.84 o 
  10   5   7      987.74      993.20     54.77 o 
  11   5   7      685.56      639.52     70.44 o 
  12   5   7        3.53       -0.30     49.17 o 
  13   5   7      324.05      532.31     68.92 o 
 -13   6   7        8.95      -42.39     56.63 o 
 -12   6   7      224.96      251.63     60.52 o 
 -11   6   7       91.93       98.83     52.23 o 
 -10   6   7      355.95      403.83     70.50 o 
  -9   6   7      608.23      613.11     47.05 o 
  -8   6   7     6367.78     6264.78    113.45 o 
  -7   6   7      272.70      209.60     27.66 o 
  -6   6   7     1455.29     1562.20     48.38 o 
  -5   6   7      396.60      428.39     38.16 o 
  -4   6   7     3902.86     3748.42     65.19 o 
  -3   6   7     9211.20     9172.12    126.65 o 
  -2   6   7     2587.62     2506.65     43.79 o 
  -1   6   7     8441.45     8329.86    105.47 o 
   0   6   7      512.30      403.83     22.79 o 
   1   6   7     4735.86     4692.38     67.57 o 
   2   6   7     2647.55     2658.17     66.60 o 
   3   6   7      424.45      465.34     27.78 o 
   4   6   7     4590.22     4342.49     80.47 o 
   5   6   7      314.63      431.54     55.89 o 
   6   6   7        6.58        0.80     26.42 o 
   7   6   7     4526.42     4283.91     99.95 o 
   8   6   7      609.77      655.70     44.64 o 
   9   6   7      547.22      605.79     48.57 o 
  10   6   7     1267.19     1316.64     93.11 o 
  11   6   7      399.65      407.67     58.56 o 
  12   6   7     1376.84     1395.42     87.82 o 
 -12   7   7      843.03      871.17    102.25 o 
 -11   7   7      128.74      173.29     58.00 o 
 -10   7   7     1355.55     1434.37    117.28 o 
  -9   7   7     1789.06     1716.14    104.81 o 
  -8   7   7     2114.11     1992.10     73.69 o 
  -7   7   7      112.67       92.27     34.57 o 
  -6   7   7      304.86      343.75     45.68 o 
  -5   7   7     3245.29     3336.85     65.87 o 
  -4   7   7       28.21       30.51     20.58 o 
  -3   7   7     1350.62     1373.37     40.80 o 
  -2   7   7      560.50      620.16     29.83 o 
  -1   7   7     1208.54     1270.59     37.95 o 
   0   7   7       82.70      101.82     18.38 o 
   1   7   7     9096.96     8768.04    125.51 o 
   2   7   7     1140.15     1218.11     38.12 o 
   3   7   7     2163.08     2267.89     57.15 o 
   4   7   7       15.83       15.94     22.96 o 
   5   7   7       35.51       35.13     29.43 o 
   6   7   7     3382.76     3356.78    171.97 o 
   7   7   7     1421.66     1388.88     60.28 o 
   8   7   7     2004.30     1975.71     73.19 o 
   9   7   7      337.01      370.46     45.43 o 
  10   7   7      465.09      516.88     65.01 o 
  11   7   7        8.47      -34.00     50.47 o 
 -11   8   7      677.81      796.52    106.13 o 
 -10   8   7        6.64        3.72     67.13 o 
  -9   8   7       30.74       50.19     98.67 o 
  -8   8   7      733.39      809.65    107.97 o 
  -7   8   7      475.51      529.27     59.81 o 
  -6   8   7     2230.14     2358.50     78.59 o 
  -5   8   7      680.69      591.85     44.37 o 
  -4   8   7      147.47      107.49     28.03 o 
  -3   8   7     2016.01     2033.22     52.01 o 
  -2   8   7     1379.62     1368.60     43.21 o 
  -1   8   7     2437.24     2409.06     60.65 o 
   0   8   7       43.53       46.57     24.22 o 
   1   8   7     2083.96     2158.28     65.33 o 
   2   8   7     1252.60     1068.64     48.98 o 
   3   8   7      522.92      480.12     41.97 o 
   4   8   7      807.27      950.19     50.45 o 
   5   8   7      468.37      464.31     47.02 o 
   6   8   7      399.78      497.80     46.47 o 
   7   8   7     2853.92     2876.93    142.08 o 
   8   8   7        5.02      -46.00     46.00 o 
   9   8   7       25.04       64.23     50.15 o 
  10   8   7      689.29      754.03     73.65 o 
  -9   9   7        0.59      -36.98     68.65 o 
  -8   9   7      251.55      295.82     74.17 o 
  -7   9   7       16.01       58.99     65.15 o 
  -6   9   7      664.07      736.11     63.36 o 
  -5   9   7      471.08      574.38     74.80 o 
  -4   9   7       13.44      -38.90     38.90 o 
  -3   9   7      642.46      704.68     54.55 o 
  -2   9   7      259.05      275.88     37.75 o 
  -1   9   7        0.60      -12.70     27.78 o 
   0   9   7     1034.54     1152.63     47.51 o 
   1   9   7      348.37      345.38     41.19 o 
   2   9   7      309.44      305.67     41.77 o 
   3   9   7     1186.13     1182.63    108.94 o 
   4   9   7       33.84       74.41     44.62 o 
   5   9   7      137.57      132.37     46.57 o 
   6   9   7       32.25       21.45     53.32 o 
   7   9   7      453.15      508.87     73.12 o 
   8   9   7       35.49       -2.12     75.85 o 
   9   9   7      895.99      952.52    200.38 o 
  -7  10   7      908.21     1150.11    125.66 o 
  -6  10   7      221.28      173.38     72.98 o 
  -5  10   7      214.29      232.70     91.22 o 
  -4  10   7      160.68      254.76     63.59 o 
  -3  10   7      112.53       95.89     56.81 o 
  -2  10   7     2771.78     2761.78    116.51 o 
  -1  10   7        0.04      -12.91     71.67 o 
   0  10   7       24.27        9.80    123.80 o 
   1  10   7      348.71      389.60     54.55 o 
   2  10   7     1220.52     1261.91     91.64 o 
   3  10   7      312.00      354.49     80.04 o 
   4  10   7      766.38      716.94     86.15 o 
   5  10   7      152.98      242.59     55.91 o 
   6  10   7       82.72       92.54     56.66 o 
   7  10   7       72.73      104.62     73.05 o 
  -4  11   7       30.83      107.97    104.25 o 
  -3  11   7       16.34       61.43    100.53 o 
  -2  11   7       74.28       27.92     89.36 o 
  -1  11   7      124.89      117.97     63.75 o 
   0  11   7      748.60      730.27     85.44 o 
   1  11   7      188.86       65.39     63.02 o 
   2  11   7     1173.82     1328.73    111.70 o 
   3  11   7       99.30       97.25     61.54 o 
   4  11   7      133.04      134.98     72.36 o 
 -15   0   8      344.72      444.93    100.53 o 
 -14   0   8       54.05       44.68     72.60 o 
 -13   0   8      582.96      527.36     61.87 o 
 -12   0   8      151.96      159.37     46.72 o 
 -11   0   8     5082.48     5293.11    157.90 o 
 -10   0   8     1641.86     1631.49     53.74 o 
  -9   0   8     8893.10     8807.36    160.68 o 
  -8   0   8      349.73      336.93     19.87 o 
  -7   0   8     8238.61     8313.37    138.25 o 
  -6   0   8     6107.90     6236.79     95.05 o 
  -5   0   8       27.10       93.90     30.40 o 
  -4   0   8     1594.38     2391.64     60.38 o 
  -3   0   8      742.86      792.36     27.04 o 
  -2   0   8   233886.75   160345.80   6349.99 o 
  -1   0   8     2681.66     2779.07     52.28 o 
   0   0   8     2368.63     2628.79     70.25 o 
   1   0   8      806.01      770.31     25.50 o 
   2   0   8    23463.48    23459.52    390.05 o 
   3   0   8      687.01      679.30     37.35 o 
   4   0   8    49206.00    50577.56    717.06 o 
   5   0   8      260.31      201.42     24.56 o 
   6   0   8      580.69      689.07     30.36 o 
   7   0   8     2207.24     2242.94     89.21 o 
   8   0   8     1027.23     1007.67     39.15 o 
   9   0   8    18811.87    18224.17    285.97 o 
  10   0   8     1566.37     1457.93     66.74 o 
  11   0   8      331.09      320.09     46.92 o 
  12   0   8      176.84      158.76     48.11 o 
  13   0   8      428.69      432.35     67.51 o 
  14   0   8     1448.35     1711.51    255.97 o 
 -15   1   8     2520.85     2836.52    138.69 o 
 -14   1   8      284.39      309.98     92.15 o 
 -13   1   8      733.80      816.63     83.77 o 
 -12   1   8      574.55      607.52     42.55 o 
 -11   1   8     4231.49     4211.50     84.63 o 
 -10   1   8     2550.27     2673.54     54.97 o 
  -9   1   8     6435.73     6242.90     83.84 o 
  -8   1   8       37.99       28.62     12.54 o 
  -7   1   8     2102.81     2013.87     29.94 o 
  -6   1   8     8809.10     9074.57     93.37 o 
  -5   1   8     3691.07     3259.48     44.12 o 
  -4   1   8     6957.92     7367.72     88.52 o 
  -3   1   8     2514.92     2514.27     37.70 o 
  -2   1   8    18176.16    19183.68    223.68 o 
  -1   1   8      655.01      673.39     15.54 o 
   0   1   8    81608.61    76371.71   1792.54 o 
   1   1   8      156.55      155.15      9.88 o 
   2   1   8      812.41      832.52     15.34 o 
   3   1   8      655.39      696.64     16.10 o 
   4   1   8        3.99       -5.86      7.62 o 
   5   1   8    20453.22    20513.08    250.79 o 
   6   1   8     4223.18     3932.93     57.32 o 
   7   1   8       52.34       35.85     12.73 o 
   8   1   8      579.44      625.32     23.47 o 
   9   1   8      924.46      851.67     27.88 o 
  10   1   8      410.70      372.59     40.28 o 
  11   1   8     2750.56     2718.35     87.27 o 
  12   1   8       49.34       18.07     33.56 o 
  13   1   8     1849.84     1816.71     69.83 o 
  14   1   8        1.08      -23.02     38.23 o 
 -15   2   8      707.32      727.89    121.01 o 
 -14   2   8      274.70      303.44     63.59 o 
 -13   2   8       32.59      103.31     49.35 o 
 -12   2   8      134.18       89.12     30.19 o 
 -11   2   8     3456.37     3437.77     85.51 o 
 -10   2   8     1350.07     1348.03     51.55 o 
  -9   2   8      912.73      933.93     30.43 o 
  -8   2   8     1647.62     1538.32     37.71 o 
  -7   2   8      123.17       94.13     14.31 o 
  -6   2   8     1484.90     1546.39     35.03 o 
  -5   2   8     2481.74     2597.66     36.43 o 
  -4   2   8     1983.36     1765.18     28.22 o 
  -3   2   8     4213.99     4327.80     55.26 o 
  -2   2   8    12966.44    12752.26    142.65 o 
  -1   2   8      660.77      683.07     16.93 o 
   0   2   8       15.21        8.15      6.54 o 
   1   2   8     5507.41     5689.22     68.53 o 
   2   2   8     6534.54     6854.85     75.86 o 
   3   2   8     1949.87     1838.73     29.21 o 
   4   2   8    22477.09    23530.91    259.13 o 
   5   2   8      174.77      170.47     12.08 o 
   6   2   8       28.01       18.99     12.20 o 
   7   2   8      106.86      124.54     15.80 o 
   8   2   8      981.10     1133.18     68.13 o 
   9   2   8     3946.61     3843.91     97.33 o 
  10   2   8     1334.59     1379.18     52.80 o 
  11   2   8       19.48       43.01     31.42 o 
  12   2   8      299.45      213.46     39.81 o 
  13   2   8      311.20      329.88     45.49 o 
  14   2   8      317.85      392.61     48.95 o 
 -15   3   8      384.22      323.92    106.11 o 
 -14   3   8     1239.46     1243.56    134.04 o 
 -13   3   8       74.59      151.48     60.51 o 
 -12   3   8      268.60      319.62     40.83 o 
 -11   3   8     1248.61     1226.36     53.67 o 
 -10   3   8      644.06      653.45     35.26 o 
  -9   3   8     2387.57     2421.05     52.45 o 
  -8   3   8     1747.88     1869.82     45.23 o 
  -7   3   8      693.37      667.58     30.94 o 
  -6   3   8     7007.11     6802.35     93.90 o 
  -5   3   8      401.21      402.42     16.81 o 
  -4   3   8      570.44      633.41     15.99 o 
  -3   3   8     4630.35     4806.74     67.44 o 
  -2   3   8     1493.59     1552.48     27.51 o 
  -1   3   8    12331.42    11872.32    127.06 o 
   0   3   8    16012.88    16784.07    187.48 o 
   1   3   8     9059.95     9690.39    112.78 o 
   2   3   8     7705.71     8276.46     92.00 o 
   3   3   8     6111.02     6256.32     84.43 o 
   4   3   8       59.87       32.11      8.84 o 
   5   3   8     3426.59     3445.08     50.65 o 
   6   3   8     7121.61     6642.04     93.97 o 
   7   3   8      241.60      189.04     25.82 o 
   8   3   8       15.44      -23.02     23.02 o 
   9   3   8     1698.84     1662.73     58.28 o 
  10   3   8      116.55       91.57     39.48 o 
  11   3   8      741.40      613.26     58.28 o 
  12   3   8      903.73      849.20     57.37 o 
  13   3   8       42.33       34.79     42.92 o 
  14   3   8      436.00      485.99     58.53 o 
 -14   4   8      180.80       67.02     85.63 o 
 -13   4   8      184.40       38.31    120.07 o 
 -12   4   8      262.34      212.14     59.02 o 
 -11   4   8       15.29        8.69     39.77 o 
 -10   4   8     5956.83     5752.84    143.27 o 
  -9   4   8       83.36       64.01     22.12 o 
  -8   4   8     3565.63     3495.69     75.83 o 
  -7   4   8     4402.93     4405.11     83.75 o 
  -6   4   8     1719.82     1674.58     50.55 o 
  -5   4   8     5761.20     5360.56     73.40 o 
  -4   4   8      320.21      407.98     22.78 o 
  -3   4   8     6039.85     6326.09     74.47 o 
  -2   4   8      200.65      205.09     18.28 o 
  -1   4   8     2558.26     2658.56     44.35 o 
   0   4   8      343.07      315.40     15.72 o 
   1   4   8     4229.50     4708.81     63.07 o 
   2   4   8       20.94       16.55      8.73 o 
   3   4   8     5112.00     4581.83     77.41 o 
   4   4   8       63.38       60.99     17.19 o 
   5   4   8     7476.01     7565.47    133.54 o 
   6   4   8     2486.30     2366.42     63.12 o 
   7   4   8     2238.72     2123.86     61.65 o 
   8   4   8     2730.52     2611.22     71.56 o 
   9   4   8      101.41      120.27     31.32 o 
  10   4   8     4176.86     4088.99    157.29 o 
  11   4   8       32.48       28.13     42.81 o 
  12   4   8     1247.46     1168.94     77.61 o 
  13   4   8        4.13       18.75     47.26 o 
 -14   5   8      494.11      739.02     90.29 o 
 -13   5   8       54.71       31.82     62.68 o 
 -12   5   8     1135.42     1109.04    157.31 o 
 -11   5   8       13.43       71.36     43.99 o 
 -10   5   8      161.34      194.46     34.48 o 
  -9   5   8     2550.10     2485.47     64.14 o 
  -8   5   8        8.85      -18.57     18.57 o 
  -7   5   8       55.32       59.47     18.02 o 
  -6   5   8     7360.41     6969.51    114.58 o 
  -5   5   8        1.24       -0.15     14.92 o 
  -4   5   8      168.07      178.46     16.12 o 
  -3   5   8     4945.91     5110.36     64.50 o 
  -2   5   8     3644.21     3674.82     56.20 o 
  -1   5   8    16936.85    16849.27    190.74 o 
   0   5   8      625.83      577.32     21.67 o 
   1   5   8     3127.97     3070.57     48.10 o 
   2   5   8     1606.43     1613.17     38.71 o 
   3   5   8     1409.38     1306.44     51.18 o 
   4   5   8     1148.91     1094.84     48.10 o 
   5   5   8       68.90       64.86     25.34 o 
   6   5   8     3505.90     3217.25     78.35 o 
   7   5   8       78.60       58.57     28.45 o 
   8   5   8      514.25      461.32     39.01 o 
   9   5   8     2264.48     2065.37     71.15 o 
  10   5   8     1688.42     1560.29    122.80 o 
  11   5   8      173.23      179.53     51.37 o 
  12   5   8      394.90      394.89     60.90 o 
  13   5   8        3.28       57.02     54.66 o 
 -13   6   8      140.33      165.56     90.29 o 
 -12   6   8        8.04      -54.59     54.59 o 
 -11   6   8       39.11       47.40     46.82 o 
 -10   6   8     3624.80     3135.39    110.75 o 
  -9   6   8        2.64       42.74     30.25 o 
  -8   6   8      121.97      163.24     34.54 o 
  -7   6   8       15.08        9.67     23.08 o 
  -6   6   8        9.97        9.17     21.57 o 
  -5   6   8     6856.14     6555.70     99.31 o 
  -4   6   8      752.78      768.10     34.72 o 
  -3   6   8       31.31       26.66     17.11 o 
  -2   6   8      184.09      209.40     18.33 o 
  -1   6   8      348.79      393.73     22.09 o 
   0   6   8        0.00        4.57     14.58 o 
   1   6   8      109.45      119.97     15.96 o 
   2   6   8      906.61      886.97     31.04 o 
   3   6   8     1185.39     1074.76     37.71 o 
   4   6   8       95.14       64.88     26.49 o 
   5   6   8     4967.77     4736.83    101.49 o 
   6   6   8       10.52       18.14     27.66 o 
   7   6   8      365.40      359.03     38.13 o 
   8   6   8        8.28      -14.62     31.48 o 
   9   6   8      154.35       95.05     37.40 o 
  10   6   8     1134.51     1212.46    106.06 o 
  11   6   8       33.93       -4.28     49.24 o 
  12   6   8       19.65       74.84     58.92 o 
 -12   7   8       77.38      131.53     57.26 o 
 -11   7   8        1.02       64.20     52.25 o 
 -10   7   8       73.92      -19.87     48.59 o 
  -9   7   8      106.10       76.29     41.38 o 
  -8   7   8      112.41       78.66     57.37 o 
  -7   7   8     1342.00     1304.07     58.57 o 
  -6   7   8      102.77      134.83     32.43 o 
  -5   7   8       77.08      103.72     25.88 o 
  -4   7   8      300.49      289.52     24.99 o 
  -3   7   8     1404.73     1379.29     40.16 o 
  -2   7   8       81.35      112.64     21.80 o 
  -1   7   8      954.64      838.05     29.08 o 
   0   7   8      767.76      844.62     39.52 o 
   1   7   8      829.46      750.44     32.27 o 
   2   7   8      744.38      749.89     32.30 o 
   3   7   8      310.53      274.63     27.75 o 
   4   7   8      101.83      126.88     32.18 o 
   5   7   8      884.00      811.14     49.44 o 
   6   7   8       86.26       91.85     33.00 o 
   7   7   8      729.52      822.15     50.69 o 
   8   7   8       19.07      -23.51     34.99 o 
   9   7   8      211.33      254.96     53.74 o 
  10   7   8      252.39      249.28     60.15 o 
  11   7   8        0.91      -17.09     53.36 o 
 -11   8   8      627.74      429.64     67.71 o 
 -10   8   8        4.31       17.27     53.21 o 
  -9   8   8      124.24       61.50     51.70 o 
  -8   8   8     1673.44     1503.43    103.77 o 
  -7   8   8      832.55      873.71     69.91 o 
  -6   8   8      213.76      223.89     39.32 o 
  -5   8   8      212.39      215.76     37.12 o 
  -4   8   8     1663.69     1464.72     60.37 o 
  -3   8   8      805.10      801.34     35.96 o 
  -2   8   8       39.82       70.37     20.83 o 
  -1   8   8       58.55       36.18     24.50 o 
   0   8   8       56.80       70.60     25.33 o 
   1   8   8       51.06       54.31     28.05 o 
   2   8   8      317.23      266.86     28.07 o 
   3   8   8     1414.78     1404.14     58.30 o 
   4   8   8      913.42      945.28     55.89 o 
   5   8   8        3.50      -19.79     32.87 o 
   6   8   8      127.05      140.63     40.33 o 
   7   8   8      992.35     1021.92     59.10 o 
   8   8   8     1975.05     1780.59     88.12 o 
   9   8   8      123.57      166.32     56.22 o 
  10   8   8       10.67       40.07     56.90 o 
  -9   9   8      181.62      117.02     57.23 o 
  -8   9   8        9.96       63.97     52.01 o 
  -7   9   8      315.11      463.37    109.84 o 
  -6   9   8       70.20       66.13     46.42 o 
  -5   9   8       91.81       -6.46     41.31 o 
  -4   9   8       94.61      120.05     73.50 o 
  -3   9   8     1021.65     1061.68     81.48 o 
  -2   9   8     1137.98     1307.53     58.26 o 
  -1   9   8     1078.08     1117.23     47.33 o 
   0   9   8     1011.55      884.59     43.98 o 
   1   9   8      565.58      702.89     61.53 o 
   2   9   8     2067.06     2139.19    138.70 o 
   3   9   8       93.95       55.07     46.26 o 
   4   9   8      463.03      494.44     65.64 o 
   5   9   8      323.96      306.65     93.34 o 
   6   9   8      439.56      448.72     98.74 o 
   7   9   8       35.22       34.49     51.10 o 
   8   9   8      280.52      293.59     62.63 o 
  -7  10   8     1072.18     1085.74     80.83 o 
  -6  10   8      143.14       63.17     61.84 o 
  -5  10   8       11.12       33.51     91.22 o 
  -4  10   8      161.85      163.09     59.02 o 
  -3  10   8      881.82      954.91     83.40 o 
  -2  10   8      144.52      162.66     45.24 o 
  -1  10   8      466.19      367.63     69.81 o 
   0  10   8        0.36      -23.72     41.81 o 
   1  10   8      208.63      159.02     49.75 o 
   2  10   8       31.56        4.19     47.54 o 
   3  10   8     1208.12     1264.87     93.27 o 
   4  10   8      561.73      481.30    122.87 o 
   5  10   8      101.21      139.19     53.09 o 
   6  10   8       21.56       10.19     51.68 o 
  -4  11   8       18.62       57.71    104.25 o 
  -3  11   8       34.82      -46.54     87.50 o 
  -2  11   8       96.32       57.71    102.39 o 
  -1  11   8        2.42       17.64     64.67 o 
   0  11   8      370.15      457.45     75.03 o 
   1  11   8       49.98       71.72     68.87 o 
   2  11   8      119.63       59.99     55.44 o 
   3  11   8       53.49       62.39     56.48 o 
 -15   1   9       30.91       34.18     61.83 o 
 -14   1   9       36.35       91.79     57.88 o 
 -13   1   9      370.13      385.22     67.02 o 
 -12   1   9      163.12      177.08     41.45 o 
 -11   1   9        8.89       13.84     27.22 o 
 -10   1   9       71.32       69.36     23.40 o 
  -9   1   9     2237.88     2357.06     47.36 o 
  -8   1   9      297.20      335.64     23.01 o 
  -7   1   9     1279.27     1320.78     24.98 o 
  -6   1   9      400.38      410.05     19.40 o 
  -5   1   9      359.44      365.96     15.36 o 
  -4   1   9     8704.63     9165.54    105.59 o 
  -3   1   9      128.64      151.06     10.86 o 
  -2   1   9     6597.66     6833.84     93.65 o 
  -1   1   9     4593.26     4885.28     78.08 o 
   0   1   9     2455.42     2475.21     36.67 o 
   1   1   9     1542.43     1563.22     23.36 o 
   2   1   9       26.64       61.47      8.49 o 
   3   1   9      727.86      801.50     30.57 o 
   4   1   9     1193.31     1307.09     20.31 o 
   5   1   9      316.92      358.40     14.93 o 
   6   1   9     3556.74     3612.46     50.88 o 
   7   1   9      273.40      281.80     22.38 o 
   8   1   9      174.08      190.96     17.15 o 
   9   1   9       67.93       90.58     34.00 o 
  10   1   9       91.37       89.30     25.81 o 
  11   1   9     1479.62     1535.47     57.60 o 
  12   1   9      218.92      131.89     36.46 o 
  13   1   9      259.85      256.00     42.71 o 
  14   1   9      100.18      172.10     55.62 o 
 -15   2   9       12.33      -37.23     78.19 o 
 -14   2   9     1174.76     1219.10     85.44 o 
 -13   2   9      837.25     1014.96     76.80 o 
 -12   2   9       30.20       47.49     30.94 o 
 -11   2   9     1286.95     1356.73     54.91 o 
 -10   2   9      567.20      599.89     33.84 o 
  -9   2   9     7678.11     7668.87    123.06 o 
  -8   2   9     1007.73     1020.77     29.82 o 
  -7   2   9      915.67      896.83     26.41 o 
  -6   2   9      243.36      260.56     13.06 o 
  -5   2   9     4979.05     5023.72     78.87 o 
  -4   2   9      332.96      396.14     15.13 o 
  -3   2   9     1227.77     1124.94     23.41 o 
  -2   2   9     1347.46     1331.25     23.69 o 
  -1   2   9      660.48      717.24     18.12 o 
   0   2   9    13753.34    14046.95    156.94 o 
   1   2   9    18241.20    19163.11    210.38 o 
   2   2   9    15394.66    15233.85    166.50 o 
   3   2   9    10670.37    10985.82    126.04 o 
   4   2   9     1330.86     1273.76     32.49 o 
   5   2   9     2443.32     2276.33     35.73 o 
   6   2   9     1185.51     1225.67     29.81 o 
   7   2   9     3326.64     3196.76     53.25 o 
   8   2   9     1837.64     1720.68     39.19 o 
   9   2   9      442.17      490.64     34.97 o 
  10   2   9       54.89       21.24     28.26 o 
  11   2   9      631.75      546.03     50.95 o 
  12   2   9       28.41       16.33     34.94 o 
  13   2   9     1039.60     1050.96     85.18 o 
  14   2   9        1.34       12.39     41.31 o 
 -15   3   9      398.43      433.76    111.70 o 
 -14   3   9      161.07      193.61     93.08 o 
 -13   3   9        4.94      148.93     85.63 o 
 -12   3   9       40.39       69.05     42.69 o 
 -11   3   9      105.85      118.38     41.38 o 
 -10   3   9      634.94      655.51     36.52 o 
  -9   3   9     5061.24     4665.92     87.35 o 
  -8   3   9      360.36      370.05     21.97 o 
  -7   3   9     2813.61     2751.43     50.01 o 
  -6   3   9     3019.75     2985.97     50.93 o 
  -5   3   9     1931.56     1938.51     47.04 o 
  -4   3   9    12898.25    12848.19    146.84 o 
  -3   3   9      566.59      616.29     34.29 o 
  -2   3   9     1458.90     1338.23     25.34 o 
  -1   3   9        3.36        1.72      7.62 o 
   0   3   9    10750.26    10586.50    122.76 o 
   1   3   9      567.16      613.06     16.82 o 
   2   3   9       61.79       28.85      8.02 o 
   3   3   9      713.01      811.22     19.83 o 
   4   3   9     2430.14     2466.02     46.29 o 
   5   3   9       30.53       49.13     11.37 o 
   6   3   9     6490.25     6465.67    103.21 o 
   7   3   9     2501.83     2370.08     63.95 o 
   8   3   9      806.85      764.09     41.41 o 
   9   3   9      709.96      683.33     41.89 o 
  10   3   9      135.73      134.12     42.99 o 
  11   3   9     2756.34     2670.37    101.09 o 
  12   3   9       11.15       33.78     39.62 o 
  13   3   9      281.85      233.03     51.71 o 
  14   3   9      149.04      101.42     50.35 o 
 -14   4   9      533.58      498.91    111.70 o 
 -13   4   9       89.41      142.04     65.78 o 
 -12   4   9        3.78      -47.33     50.53 o 
 -11   4   9     1199.14     1310.23     57.50 o 
 -10   4   9      148.00      125.17     28.17 o 
  -9   4   9     2609.25     2414.50     60.70 o 
  -8   4   9      167.33      190.87     22.07 o 
  -7   4   9      795.11      808.84     33.71 o 
  -6   4   9      564.02      582.84     27.66 o 
  -5   4   9     1270.28     1215.70     34.83 o 
  -4   4   9     3016.64     3052.38     51.06 o 
  -3   4   9       17.17       10.30     11.79 o 
  -2   4   9      953.95      990.53     26.04 o 
  -1   4   9     3299.63     3537.62     61.75 o 
   0   4   9     3657.56     3802.36     60.08 o 
   1   4   9      132.50      139.31     12.22 o 
   2   4   9     2802.89     2705.06     48.84 o 
   3   4   9       73.50       95.59     16.77 o 
   4   4   9        2.10       14.25     15.24 o 
   5   4   9     4809.17     4644.16     93.39 o 
   6   4   9      951.40      897.66     40.06 o 
   7   4   9       71.93       43.70     25.11 o 
   8   4   9      493.35      593.60     39.04 o 
   9   4   9        1.66       -8.46     27.86 o 
  10   4   9        3.31      -38.20     38.20 o 
  11   4   9      189.03      210.16     50.12 o 
  12   4   9        5.67       -9.16     46.99 o 
  13   4   9      349.91      280.63     54.14 o 
 -14   5   9        2.45       27.33     73.15 o 
 -13   5   9       49.79       49.55     67.85 o 
 -12   5   9       78.96      134.87     61.83 o 
 -11   5   9       25.91       96.90     52.72 o 
 -10   5   9     4188.60     4131.25    101.09 o 
  -9   5   9     2201.41     2159.63     56.01 o 
  -8   5   9      661.81      669.89     33.47 o 
  -7   5   9       63.10       72.69     24.30 o 
  -6   5   9     2845.28     2720.57     55.77 o 
  -5   5   9     1073.75     1067.89     29.43 o 
  -4   5   9     2374.02     2374.64     74.11 o 
  -3   5   9     5669.21     5439.97     75.11 o 
  -2   5   9      957.70      929.57     39.18 o 
  -1   5   9     1783.75     1650.19     32.65 o 
   0   5   9     3773.97     3658.99     58.89 o 
   1   5   9      532.81      611.37     21.14 o 
   2   5   9     1451.66     1332.22     31.19 o 
   3   5   9       37.22       50.20     22.84 o 
   4   5   9     2704.42     2555.02     65.10 o 
   5   5   9     1158.83     1147.94     46.25 o 
   6   5   9      714.52      746.56     41.37 o 
   7   5   9      195.39      127.32     30.12 o 
   8   5   9      547.03      534.83     42.22 o 
   9   5   9        6.41       12.70     31.37 o 
  10   5   9     1325.42     1241.98     73.86 o 
  11   5   9      413.70      541.50     64.01 o 
  12   5   9      497.72      460.32     93.14 o 
  13   5   9      139.85       68.05     58.64 o 
 -13   6   9       10.20        2.36     68.65 o 
 -12   6   9     1563.53     1778.38    227.12 o 
 -11   6   9       46.46       15.36     54.87 o 
 -10   6   9      813.17      880.72     62.88 o 
  -9   6   9      229.58      264.37     35.77 o 
  -8   6   9      126.82      139.68     30.51 o 
  -7   6   9     3114.74     3190.03     65.44 o 
  -6   6   9      195.90      291.81     25.67 o 
  -5   6   9      237.77      242.91     23.25 o 
  -4   6   9      951.65     1027.01     30.57 o 
  -3   6   9       93.86      100.51     17.41 o 
  -2   6   9       20.40       -0.39     16.08 o 
  -1   6   9     5227.60     5059.80    119.17 o 
   0   6   9     2347.53     2526.82     48.97 o 
   1   6   9     7801.09     8066.15    115.00 o 
   2   6   9      278.28      260.14     21.74 o 
   3   6   9     6805.51     6600.80    109.02 o 
   4   6   9     2359.99     2465.74     68.07 o 
   5   6   9      314.73      285.03     32.98 o 
   6   6   9      891.07     1005.21     48.47 o 
   7   6   9       27.09       11.73     38.16 o 
   8   6   9     3582.18     3621.22     95.76 o 
   9   6   9      135.31      136.98     46.63 o 
  10   6   9       19.80       14.87     48.90 o 
  11   6   9       58.92       89.77     51.76 o 
  12   6   9      202.32      213.62     70.97 o 
 -12   7   9      163.45      196.44     98.67 o 
 -11   7   9        0.23      -14.98     49.57 o 
 -10   7   9     1283.40     1389.58     82.25 o 
  -9   7   9      247.02      352.53     46.04 o 
  -8   7   9     1217.57     1232.86     59.41 o 
  -7   7   9     2579.74     2467.78     68.69 o 
  -6   7   9     5531.96     5476.06    132.63 o 
  -5   7   9      820.66      799.18     35.25 o 
  -4   7   9      185.20      129.43     20.72 o 
  -3   7   9     4117.54     4244.21     68.50 o 
  -2   7   9      665.57      679.91     27.91 o 
  -1   7   9     5100.20     5019.48     81.40 o 
   0   7   9     1114.50     1044.47     46.36 o 
   1   7   9       68.18       32.73     21.80 o 
   2   7   9     1761.98     1802.43     47.37 o 
   3   7   9     2813.29     2855.04     83.47 o 
   4   7   9      457.18      436.25     30.92 o 
   5   7   9     4111.21     3945.57     96.11 o 
   6   7   9      145.00      176.00     53.74 o 
   7   7   9       40.08       20.10     34.73 o 
   8   7   9     3806.95     3785.31    151.28 o 
   9   7   9     1226.21     1209.30     78.54 o 
  10   7   9     2012.14     2106.02     98.20 o 
  11   7   9        1.08      -52.87     62.05 o 
 -11   8   9        1.61      -27.41     55.42 o 
 -10   8   9      557.90      581.80     68.53 o 
  -9   8   9       40.81       69.25     49.91 o 
  -8   8   9      461.18      373.65     56.57 o 
  -7   8   9     1250.66     1221.77     65.03 o 
  -6   8   9      484.82      390.10     42.45 o 
  -5   8   9     1365.84     1461.12     53.65 o 
  -4   8   9      994.16     1075.89     40.99 o 
  -3   8   9       35.27       39.08     21.83 o 
  -2   8   9        5.71       -6.21     20.42 o 
  -1   8   9     1492.71     1386.64     48.03 o 
   0   8   9      704.43      833.41     45.43 o 
   1   8   9     2191.95     2351.38     65.89 o 
   2   8   9      947.91      951.11     49.37 o 
   3   8   9     1281.79     1286.77    103.72 o 
   4   8   9      429.20      465.00     43.94 o 
   5   8   9       86.52       63.62     34.84 o 
   6   8   9      786.24      923.70     56.11 o 
   7   8   9       92.01      143.81     42.87 o 
   8   8   9      256.10      243.34     86.57 o 
   9   8   9      123.41       95.00     60.54 o 
  10   8   9       76.43       57.61     55.28 o 
  -9   9   9     1765.27     1873.86     95.33 o 
  -8   9   9      235.84      227.06     56.99 o 
  -7   9   9       33.38       98.12     49.80 o 
  -6   9   9      829.08      968.37     67.61 o 
  -5   9   9        7.87      -36.16     37.85 o 
  -4   9   9     2219.87     2269.97     74.30 o 
  -3   9   9      402.39      399.85     72.60 o 
  -2   9   9      205.41      139.22     32.91 o 
  -1   9   9      178.32      181.12     32.66 o 
   0   9   9     2267.61     2198.09     79.73 o 
   1   9   9      225.04      175.98     39.88 o 
   2   9   9     1209.27     1362.52    109.84 o 
   3   9   9       18.13        2.21     40.10 o 
   4   9   9       60.97       53.47     43.74 o 
   5   9   9     2189.79     2222.93    103.96 o 
   6   9   9      281.16      241.06     59.90 o 
   7   9   9      112.90       99.17     51.43 o 
   8   9   9      125.19      145.32     58.47 o 
  -7  10   9        4.17      -19.93     50.43 o 
  -6  10   9        5.51      -37.76     50.15 o 
  -5  10   9      669.50      623.64    119.14 o 
  -4  10   9       45.65       61.43     91.22 o 
  -3  10   9        4.23       70.16     70.74 o 
  -2  10   9      193.34       89.68     54.75 o 
  -1  10   9       96.69      120.96     57.74 o 
   0  10   9      715.27      764.24     63.18 o 
   1  10   9      121.47      138.85     70.39 o 
   2  10   9      876.25      902.76     82.90 o 
   3  10   9      272.96      172.53     86.57 o 
   4  10   9     1157.02     1158.03     76.15 o 
   5  10   9      289.89      238.40     58.60 o 
   6  10   9      128.65      137.01     56.86 o 
  -4  11   9     1243.07     1368.29    148.93 o 
  -3  11   9       15.43      249.46    107.97 o 
  -2  11   9      259.58      333.23    117.28 o 
  -1  11   9        2.91       93.08    104.25 o 
   0  11   9      844.88      815.85     85.53 o 
   1  11   9      474.53      428.37    138.69 o 
   2  11   9      270.85      318.34     63.34 o 
   3  11   9       27.14       34.11     56.48 o 
 -15   0  10       46.45      121.01     85.63 o 
 -14   0  10      904.28      835.87    106.11 o 
 -13   0  10     4677.43     5424.77    240.15 o 
 -12   0  10       99.02       84.82     57.71 o 
 -11   0  10     1220.38     1060.81     69.62 o 
 -10   0  10      911.72      931.99     62.52 o 
  -9   0  10      879.93      907.52     36.61 o 
  -8   0  10     8096.76     8020.99    181.81 o 
  -7   0  10    21493.72    21027.77    367.04 o 
  -6   0  10     5799.99     6345.61     91.07 o 
  -5   0  10     9421.16     9336.94    235.41 o 
  -4   0  10    16089.67    16534.12    342.94 o 
  -3   0  10        6.83       11.79      7.16 o 
  -2   0  10     2679.37     2030.14     53.20 o 
  -1   0  10      311.86      271.80     18.25 o 
   0   0  10    14670.16    15421.36    260.72 o 
   1   0  10       12.37       15.35      7.13 o 
   2   0  10     6325.17     5495.02    129.77 o 
   3   0  10     7860.84     7523.31    141.49 o 
   4   0  10     4664.36     4759.63    159.41 o 
   5   0  10     2726.77     2589.46     53.68 o 
   6   0  10     5683.48     5497.82     98.24 o 
   7   0  10     6582.13     6604.98    140.52 o 
   8   0  10       70.33       34.70     20.61 o 
   9   0  10    10129.79    10033.38    206.05 o 
  10   0  10      126.43      159.17     38.88 o 
  11   0  10     3943.03     4191.07    125.19 o 
  12   0  10       18.44      117.73     76.33 o 
  13   0  10     1709.60     1765.93    110.93 o 
  14   0  10       26.90       98.15     71.57 o 
 -15   1  10        0.13      -56.42     56.42 o 
 -14   1  10        1.58       42.75     55.93 o 
 -13   1  10     1874.18     1861.44     94.78 o 
 -12   1  10      345.57      291.28     38.08 o 
 -11   1  10     2534.91     2512.91     92.62 o 
 -10   1  10      138.97      161.17     35.66 o 
  -9   1  10    11968.68    11861.53    173.65 o 
  -8   1  10     3363.18     3311.08     60.02 o 
  -7   1  10      974.86     1069.52     21.69 o 
  -6   1  10     4783.35     4423.39     65.63 o 
  -5   1  10      967.99      971.46     21.19 o 
  -4   1  10    23795.36    24001.21    338.38 o 
  -3   1  10     5629.11     5653.78     73.53 o 
  -2   1  10     1797.98     1953.49     40.15 o 
  -1   1  10      156.15      165.02     10.87 o 
   0   1  10      129.15      130.65      9.92 o 
   1   1  10     3001.22     2868.02     41.80 o 
   2   1  10    26236.97    25872.97    306.59 o 
   3   1  10       12.03       13.11      7.34 o 
   4   1  10    17901.96    18854.14    197.36 o 
   5   1  10      294.08      310.03     12.74 o 
   6   1  10     6000.27     5741.02     82.59 o 
   7   1  10    14831.84    14530.43    161.32 o 
   8   1  10     2323.92     2170.36     46.02 o 
   9   1  10      328.79      356.14     29.48 o 
  10   1  10       50.64       59.03     25.96 o 
  11   1  10     3040.80     2917.82     81.98 o 
  12   1  10      279.50      422.76     48.39 o 
  13   1  10      636.29      694.11     76.30 o 
  14   1  10       32.58       39.13     46.97 o 
 -15   2  10       25.90      -20.48     80.05 o 
 -14   2  10      163.28      126.11     60.95 o 
 -13   2  10     1234.14     1242.50     82.08 o 
 -12   2  10       23.42       12.17     35.47 o 
 -11   2  10     1611.82     1632.49     61.17 o 
 -10   2  10        9.98       12.55     23.07 o 
  -9   2  10      410.90      410.27     28.73 o 
  -8   2  10     9053.36     9043.75    132.00 o 
  -7   2  10     5229.22     5166.33     68.99 o 
  -6   2  10       56.99       55.31     16.79 o 
  -5   2  10      522.22      533.83     15.77 o 
  -4   2  10     2288.66     2552.70     37.37 o 
  -3   2  10      663.72      622.18     29.75 o 
  -2   2  10    13297.03    13657.81    153.60 o 
  -1   2  10     2110.86     2162.53     35.54 o 
   0   2  10     1730.27     1960.80     30.82 o 
   1   2  10     4919.54     4951.65     61.72 o 
   2   2  10     1097.93     1059.19     20.51 o 
   3   2  10     3544.17     3560.86     47.98 o 
   4   2  10     3928.69     3654.49     50.18 o 
   5   2  10     1252.72     1260.66     25.75 o 
   6   2  10     2731.71     2678.45     41.89 o 
   7   2  10     7680.19     7382.00     98.20 o 
   8   2  10     1251.16     1094.30     36.19 o 
   9   2  10     3942.89     3877.00     93.19 o 
  10   2  10      261.74      248.38     35.16 o 
  11   2  10      524.32      533.16     46.61 o 
  12   2  10      624.58      696.81     55.53 o 
  13   2  10      595.46      679.68     53.06 o 
  14   2  10       66.35      -14.11     41.38 o 
 -15   3  10      509.72      465.41    117.28 o 
 -14   3  10      236.70      290.41     91.22 o 
 -13   3  10       73.58       68.08     55.10 o 
 -12   3  10     2197.07     2162.36     84.06 o 
 -11   3  10        5.39       11.77     26.16 o 
 -10   3  10     3906.52     3830.70     80.72 o 
  -9   3  10     1549.78     1485.88     47.11 o 
  -8   3  10     1000.41      975.40     36.50 o 
  -7   3  10     3704.84     3739.49     61.50 o 
  -6   3  10       41.13       40.14     11.91 o 
  -5   3  10     3681.99     3677.12     56.90 o 
  -4   3  10     7783.16     7725.09    114.71 o 
  -3   3  10     5971.67     5844.34     87.87 o 
  -2   3  10     1139.04     1144.33     31.19 o 
  -1   3  10      744.19      736.12     19.84 o 
   0   3  10      251.80      225.54     12.81 o 
   1   3  10     7545.15     7157.82     87.39 o 
   2   3  10      142.31      122.74      9.98 o 
   3   3  10     5955.98     5815.39     74.13 o 
   4   3  10     2225.10     2285.35     40.67 o 
   5   3  10     3183.00     3080.28     47.41 o 
   6   3  10      388.42      381.98     23.96 o 
   7   3  10      743.97      730.51     37.71 o 
   8   3  10     4414.68     4144.85     91.83 o 
   9   3  10      572.62      567.02     50.65 o 
  10   3  10     1712.34     1815.08     79.97 o 
  11   3  10      244.54      298.70     44.78 o 
  12   3  10      183.47      195.59     46.43 o 
  13   3  10      760.30      815.70     64.06 o 
 -14   4  10     1432.54     1224.95    139.62 o 
 -13   4  10      326.15      242.23     66.00 o 
 -12   4  10      114.76      125.32     62.43 o 
 -11   4  10      724.59      717.14     41.87 o 
 -10   4  10       14.36       18.52     33.69 o 
  -9   4  10        5.19       11.59     23.59 o 
  -8   4  10     6537.74     6389.31    109.41 o 
  -7   4  10      668.81      592.56     30.46 o 
  -6   4  10      539.58      534.29     30.16 o 
  -5   4  10     1579.79     1585.38     42.07 o 
  -4   4  10     5619.78     5687.07     81.62 o 
  -3   4  10    12655.58    12311.53    156.75 o 
  -2   4  10      761.46      802.29     24.33 o 
  -1   4  10    13067.02    13051.72    162.84 o 
   0   4  10     1272.27     1347.64     33.20 o 
   1   4  10    11828.86    12028.59    151.72 o 
   2   4  10      562.05      521.46     18.09 o 
   3   4  10      471.99      501.35     24.31 o 
   4   4  10     3371.91     3368.36     64.54 o 
   5   4  10      517.65      500.93     27.28 o 
   6   4  10      989.28      903.56     40.91 o 
   7   4  10     2587.82     2591.98     83.66 o 
   8   4  10       25.52      -23.11     25.23 o 
   9   4  10       86.70       40.88     37.93 o 
  10   4  10      779.04      817.93     88.04 o 
  11   4  10      438.23      501.13     59.88 o 
  12   4  10     1575.36     1694.68     91.99 o 
  13   4  10        2.64       26.40     55.89 o 
 -14   5  10       19.87      -27.92     94.94 o 
 -13   5  10      158.91      163.93     71.30 o 
 -12   5  10      622.84      579.54     78.12 o 
 -11   5  10      604.53      659.63     57.79 o 
 -10   5  10     1466.75     1519.06     61.77 o 
  -9   5  10      290.10      260.80     31.11 o 
  -8   5  10     2239.02     2127.74     61.98 o 
  -7   5  10     4866.70     4898.83     89.94 o 
  -6   5  10       75.12      112.82     22.46 o 
  -5   5  10      344.75      315.67     24.92 o 
  -4   5  10     2959.99     2951.36     53.59 o 
  -3   5  10     1865.39     1937.51     35.81 o 
  -2   5  10      345.45      371.57     18.75 o 
  -1   5  10        7.51       16.34     13.85 o 
   0   5  10      255.88      276.79     17.86 o 
   1   5  10     6970.36     7246.74    100.11 o 
   2   5  10      129.01      113.82     19.04 o 
   3   5  10     6859.63     6553.85    119.88 o 
   4   5  10     4116.39     3965.37     86.34 o 
   5   5  10     4237.85     3856.52     87.03 o 
   6   5  10      148.01      170.91     30.42 o 
   7   5  10        8.11       12.86     27.50 o 
   8   5  10     3168.49     3056.83     83.55 o 
   9   5  10      208.24      212.56     46.25 o 
  10   5  10     1152.84     1189.26     74.63 o 
  11   5  10       27.68       -6.48     50.35 o 
  12   5  10       12.06       13.03     50.91 o 
 -13   6  10        1.63       95.28     98.67 o 
 -12   6  10       10.52        8.54     59.49 o 
 -11   6  10      137.07      124.97     60.69 o 
 -10   6  10      110.01       47.05     42.63 o 
  -9   6  10      368.45      393.35     42.09 o 
  -8   6  10     1253.74     1221.31     49.57 o 
  -7   6  10      131.74      101.37     25.12 o 
  -6   6  10      281.94      278.83     26.52 o 
  -5   6  10       97.22       74.37     22.25 o 
  -4   6  10     1747.35     1799.55     43.20 o 
  -3   6  10     4189.44     4259.96     70.74 o 
  -2   6  10      472.50      480.28     24.21 o 
  -1   6  10     2214.15     2224.97     46.61 o 
   0   6  10      356.54      395.80     22.50 o 
   1   6  10     1218.18     1153.03     38.64 o 
   2   6  10      374.44      359.05     23.42 o 
   3   6  10      361.05      329.35     41.34 o 
   4   6  10        7.48       14.52     26.15 o 
   5   6  10       12.05       12.12     26.31 o 
   6   6  10       10.51       14.12     29.83 o 
   7   6  10      486.32      511.55     63.95 o 
   8   6  10      104.00       88.91     35.54 o 
   9   6  10     1124.10     1181.56     99.47 o 
  10   6  10       33.15       12.61     51.25 o 
  11   6  10       23.51       80.77     52.88 o 
  12   6  10      735.51      806.82     78.65 o 
 -12   7  10      293.51      279.05     72.62 o 
 -11   7  10      112.64       67.02     64.50 o 
 -10   7  10      411.81      475.08     83.77 o 
  -9   7  10       55.22       76.20     43.61 o 
  -8   7  10        4.56      -29.18     35.52 o 
  -7   7  10       17.73      -24.18     27.42 o 
  -6   7  10      795.20      739.04     35.65 o 
  -5   7  10      311.63      257.68     27.23 o 
  -4   7  10        3.25      -20.02     22.38 o 
  -3   7  10      133.08      109.36     22.00 o 
  -2   7  10        0.10      -15.59     18.81 o 
  -1   7  10      114.54      141.69     25.94 o 
   0   7  10      366.45      359.26     29.70 o 
   1   7  10       42.19       41.73     22.79 o 
   2   7  10      788.08      790.63     34.02 o 
   3   7  10       30.16       52.22     30.35 o 
   4   7  10        9.85       -1.59     22.99 o 
   5   7  10       39.85       33.03     31.84 o 
   6   7  10      620.14      598.11     45.60 o 
   7   7  10       75.79       63.19     40.57 o 
   8   7  10       23.74       60.28     38.77 o 
   9   7  10      580.06      465.52     59.51 o 
  10   7  10       50.52       32.36     53.86 o 
  11   7  10      626.61      640.52    112.80 o 
 -11   8  10       15.32       57.39     68.30 o 
 -10   8  10        8.24       -0.74     63.14 o 
  -9   8  10      676.91      598.15     62.96 o 
  -8   8  10      112.59      167.34     49.71 o 
  -7   8  10       12.18       -8.32     35.36 o 
  -6   8  10      965.48     1005.27     61.53 o 
  -5   8  10      914.21      973.56     46.60 o 
  -4   8  10      105.76       91.84     27.66 o 
  -3   8  10      584.81      564.62     36.29 o 
  -2   8  10      668.55      690.07     56.91 o 
  -1   8  10      599.47      670.96     37.36 o 
   0   8  10     3928.67     3750.96     89.47 o 
   1   8  10      586.30      586.59     36.16 o 
   2   8  10     1054.20     1041.68     44.82 o 
   3   8  10      261.65      246.57     37.74 o 
   4   8  10      287.51      331.78     41.11 o 
   5   8  10       13.72       34.93     35.78 o 
   6   8  10      824.29      719.47     52.57 o 
   7   8  10        2.07       39.39     37.89 o 
   8   8  10       25.34       49.99     48.70 o 
   9   8  10       48.78       48.51     54.25 o 
  -9   9  10        6.21      -38.49     62.02 o 
  -8   9  10      151.16      109.18     53.87 o 
  -7   9  10      158.95      205.92     52.82 o 
  -6   9  10     1363.83     1348.67     76.04 o 
  -5   9  10      512.77      592.94     48.74 o 
  -4   9  10      196.29      151.82     45.31 o 
  -3   9  10        0.19       -9.91     59.57 o 
  -2   9  10       13.41      -29.18     29.18 o 
  -1   9  10       13.34       -8.96     28.59 o 
   0   9  10       83.87       65.04     32.96 o 
   1   9  10      696.35      784.20     58.35 o 
   2   9  10      864.80      848.03     61.14 o 
   3   9  10      297.83      363.03     53.72 o 
   4   9  10      546.75      468.35     74.78 o 
   5   9  10     1055.91     1074.64     73.06 o 
   6   9  10      644.98      595.06     64.57 o 
   7   9  10       11.16      -50.64     50.64 o 
   8   9  10       32.92       89.96     56.12 o 
  -7  10  10       87.30       50.85     69.81 o 
  -6  10  10      256.77      222.68     65.75 o 
  -5  10  10      661.82      532.42    119.14 o 
  -4  10  10       62.40      -14.89     83.77 o 
  -3  10  10      108.96      134.87     98.67 o 
  -2  10  10      202.96      196.30     63.96 o 
  -1  10  10     1919.03     2078.80    132.18 o 
   0  10  10      720.34      666.72     62.23 o 
   1  10  10        5.29      -45.12     45.12 o 
   2  10  10       83.38      105.54     49.75 o 
   3  10  10        4.51        8.66     62.52 o 
   4  10  10      556.20      659.97     77.01 o 
   5  10  10       37.95        8.89     52.22 o 
   6  10  10      265.15      289.34     80.01 o 
  -3  11  10       56.36      -39.09    100.53 o 
  -2  11  10       13.37        7.45    102.39 o 
  -1  11  10       82.32      -33.51    100.53 o 
   0  11  10       27.79       66.22     65.16 o 
   1  11  10      224.77      273.94    112.63 o 
   2  11  10      124.97      108.62     74.88 o 
 -15   1  11      392.55      476.72     75.61 o 
 -14   1  11       42.57       43.59     57.16 o 
 -13   1  11      137.92      143.34     72.60 o 
 -12   1  11      111.12      124.10     33.33 o 
 -11   1  11        6.48        7.85     32.78 o 
 -10   1  11       16.74       26.52     21.66 o 
  -9   1  11      139.79      120.04     19.73 o 
  -8   1  11      388.17      413.22     21.92 o 
  -7   1  11      299.46      340.12     22.20 o 
  -6   1  11       51.93       65.43     12.82 o 
  -5   1  11     7762.02     7604.15     97.79 o 
  -4   1  11     1009.22      960.09     21.45 o 
  -3   1  11       66.22       53.74      7.97 o 
  -2   1  11     6210.30     6046.25     84.82 o 
  -1   1  11      445.98      451.87     14.31 o 
   0   1  11     5313.21     5259.88     76.93 o 
   1   1  11      944.26      861.40     19.01 o 
   2   1  11     5852.29     6005.65     81.20 o 
   3   1  11     8749.02     9321.29    120.22 o 
   4   1  11      491.58      511.87     15.92 o 
   5   1  11       25.90       39.49      7.57 o 
   6   1  11       12.46        4.97     10.76 o 
   7   1  11      184.58      191.74     16.01 o 
   8   1  11       15.88      -19.85     19.85 o 
   9   1  11      198.29      130.71     25.81 o 
  10   1  11      105.67      120.61     31.14 o 
  11   1  11       65.56       47.54     34.86 o 
  12   1  11       55.90       44.53     37.25 o 
  13   1  11      330.92      372.90     47.13 o 
  14   1  11      244.93      230.57     51.10 o 
 -15   2  11        1.45        9.31     87.50 o 
 -14   2  11      627.74      675.98    115.42 o 
 -13   2  11      102.03       78.77     54.52 o 
 -12   2  11        9.48        9.35     32.57 o 
 -11   2  11      173.11      163.95     33.39 o 
 -10   2  11     1097.29     1133.12     42.64 o 
  -9   2  11     2302.84     2178.99     63.76 o 
  -8   2  11      596.22      602.64     42.46 o 
  -7   2  11     8116.76     7772.24    107.03 o 
  -6   2  11     3399.38     3324.27     54.34 o 
  -5   2  11     8136.53     8261.21    109.05 o 
  -4   2  11     5324.44     5143.77     71.11 o 
  -3   2  11       63.52       48.37     10.72 o 
  -2   2  11     7786.84     7264.56     95.82 o 
  -1   2  11       21.44        9.08      8.73 o 
   0   2  11        2.12        0.59      7.56 o 
   1   2  11     1413.92     1352.88     24.37 o 
   2   2  11     3186.11     3451.59     46.38 o 
   3   2  11        3.15       17.49      8.20 o 
   4   2  11     2896.13     2753.16     40.78 o 
   5   2  11     1610.20     1643.32     32.81 o 
   6   2  11     2898.24     2745.78     46.34 o 
   7   2  11     5564.85     5328.47     84.96 o 
   8   2  11      535.70      593.71     37.10 o 
   9   2  11     3167.95     3176.89     88.15 o 
  10   2  11      707.13      748.49     44.63 o 
  11   2  11     1082.37     1105.03     54.91 o 
  12   2  11      291.76      262.93     42.67 o 
  13   2  11      291.47      329.67     57.17 o 
 -15   3  11      542.00      666.46    122.87 o 
 -14   3  11       64.06       87.50     93.08 o 
 -13   3  11      815.39      737.21    114.49 o 
 -12   3  11      223.34      170.08     74.46 o 
 -11   3  11     1422.57     1509.70     53.77 o 
 -10   3  11       48.07       46.52     25.38 o 
  -9   3  11       80.86       61.85     33.65 o 
  -8   3  11      531.42      477.95     30.30 o 
  -7   3  11       92.89      109.43     14.78 o 
  -6   3  11      204.04      180.88     14.95 o 
  -5   3  11     6874.44     6575.72     90.74 o 
  -4   3  11        5.51        1.14     13.74 o 
  -3   3  11     1486.74     1501.10     33.66 o 
  -2   3  11    11947.34    11779.51    147.12 o 
  -1   3  11      192.37      219.15     13.13 o 
   0   3  11    11543.67    11488.16    133.43 o 
   1   3  11       79.73       69.47     10.29 o 
   2   3  11     3865.20     3575.57     49.70 o 
   3   3  11     5949.98     6012.73     76.63 o 
   4   3  11      413.65      482.28     17.29 o 
   5   3  11     1646.09     1583.02     39.01 o 
   6   3  11      219.47      308.24     27.41 o 
   7   3  11     2013.94     1964.54     64.60 o 
   8   3  11      346.85      323.42     55.61 o 
   9   3  11      433.22      412.13     48.46 o 
  10   3  11      781.55      639.33     62.12 o 
  11   3  11      562.39      577.60     52.31 o 
  12   3  11       12.56       35.14     42.69 o 
  13   3  11     1102.26     1245.05    130.97 o 
 -14   4  11      453.10      474.71    104.25 o 
 -13   4  11       47.66      -42.82     85.63 o 
 -12   4  11      312.34      366.40    113.56 o 
 -11   4  11      941.40      917.23     56.70 o 
 -10   4  11       67.73       53.33     26.72 o 
  -9   4  11       21.82       35.16     24.06 o 
  -8   4  11     2605.86     2417.86     60.33 o 
  -7   4  11      816.82      745.46     54.44 o 
  -6   4  11     2979.04     2939.19     61.39 o 
  -5   4  11        3.44       21.58     17.06 o 
  -4   4  11     1199.66     1112.06     37.01 o 
  -3   4  11     1261.45     1325.60     34.94 o 
  -2   4  11     8203.78     7960.26    106.34 o 
  -1   4  11      240.98      270.37     16.78 o 
   0   4  11     1126.51     1061.04     30.51 o 
   1   4  11       13.60       16.47     11.78 o 
   2   4  11     1411.14     1487.02     45.36 o 
   3   4  11      374.80      343.41     29.82 o 
   4   4  11     4222.61     3952.11     71.90 o 
   5   4  11      403.37      405.53     33.32 o 
   6   4  11      641.92      655.62     38.16 o 
   7   4  11       82.32       54.45     28.21 o 
   8   4  11      107.10       94.38     39.60 o 
   9   4  11     1339.77     1535.69     82.02 o 
  10   4  11      214.12      120.04     76.58 o 
  11   4  11       57.35       11.28     50.93 o 
  12   4  11        0.93      -21.24     42.14 o 
  13   4  11        1.29        9.20     58.37 o 
 -13   5  11       18.39       18.39     64.46 o 
 -12   5  11       82.64       97.86     59.87 o 
 -11   5  11      964.13     1046.38     65.88 o 
 -10   5  11       32.52       38.25     29.56 o 
  -9   5  11       46.74       61.84     27.84 o 
  -8   5  11      135.50      128.04     26.75 o 
  -7   5  11       34.93       36.22     22.36 o 
  -6   5  11     1093.50     1073.76     47.43 o 
  -5   5  11     1646.71     1570.88     44.50 o 
  -4   5  11     3798.43     3896.66     64.57 o 
  -3   5  11      615.05      619.90     21.09 o 
  -2   5  11     2130.41     2106.48     43.05 o 
  -1   5  11     4240.77     4415.79     79.65 o 
   0   5  11        4.18        8.11     13.81 o 
   1   5  11     2904.42     2920.94     56.62 o 
   2   5  11      258.87      341.94     24.10 o 
   3   5  11       20.92       56.63     23.01 o 
   4   5  11     3809.41     3692.73    120.65 o 
   5   5  11      178.01      210.13     29.30 o 
   6   5  11      344.68      390.47     35.34 o 
   7   5  11      503.75      560.11     76.24 o 
   8   5  11      280.06      223.69     44.38 o 
   9   5  11       94.03       53.10     43.13 o 
  10   5  11      112.15      103.93     50.46 o 
  11   5  11      130.77       70.03     50.91 o 
  12   5  11      668.11      737.41     73.21 o 
 -13   6  11      174.71       89.30     95.87 o 
 -12   6  11      577.72      571.60     80.76 o 
 -11   6  11      206.90      189.92     63.83 o 
 -10   6  11      697.02      828.26     60.93 o 
  -9   6  11      131.14      145.42     41.16 o 
  -8   6  11     6883.49     7004.09    122.44 o 
  -7   6  11      465.60      447.61     32.82 o 
  -6   6  11       72.01       98.52     24.06 o 
  -5   6  11     4244.36     4053.76     79.07 o 
  -4   6  11      443.02      407.66     28.18 o 
  -3   6  11     2916.82     2929.75     56.52 o 
  -2   6  11     7136.54     7251.37    114.14 o 
  -1   6  11     1010.06     1050.17     32.61 o 
   0   6  11     6273.70     6505.14     95.55 o 
   1   6  11       32.90       25.37     19.98 o 
   2   6  11       96.81      101.66     19.52 o 
   3   6  11     3374.72     3526.20     97.46 o 
   4   6  11      868.07      885.55     43.88 o 
   5   6  11     3144.49     2754.12     81.69 o 
   6   6  11     3039.36     2922.09     81.46 o 
   7   6  11     1745.52     1788.08     66.20 o 
   8   6  11      997.15     1090.16     72.14 o 
   9   6  11      341.80      337.35     55.05 o 
  10   6  11     1629.27     1676.11     87.83 o 
  11   6  11      266.02      201.30     60.26 o 
 -12   7  11      689.35      674.09     88.79 o 
 -11   7  11       27.52      -46.48     60.51 o 
 -10   7  11      730.62      825.17     78.95 o 
  -9   7  11     1062.78     1061.02    136.83 o 
  -8   7  11      565.32      512.89     52.30 o 
  -7   7  11      276.48      211.73     37.38 o 
  -6   7  11      902.08     1013.18     43.90 o 
  -5   7  11        1.43       -3.18     24.45 o 
  -4   7  11     1228.43     1256.70     44.51 o 
  -3   7  11     1332.10     1333.25     40.46 o 
  -2   7  11        9.95        2.63     19.79 o 
  -1   7  11     2607.50     2659.93     81.20 o 
   0   7  11      653.58      646.78     51.09 o 
   1   7  11     5568.30     5401.26     97.27 o 
   2   7  11      768.93      812.57     37.88 o 
   3   7  11     2982.06     2931.11     68.51 o 
   4   7  11     1642.50     1644.34     52.16 o 
   5   7  11       42.43       21.54     30.58 o 
   6   7  11      536.42      579.18     46.28 o 
   7   7  11     1053.51     1168.09     94.83 o 
   8   7  11      414.76      430.12     57.55 o 
   9   7  11       22.73       21.94     48.52 o 
  10   7  11       91.93       90.20     55.20 o 
 -11   8  11      976.73      968.37     91.89 o 
 -10   8  11      265.22      250.57     70.34 o 
  -9   8  11        0.92       46.62     59.87 o 
  -8   8  11     2174.90     2126.11    154.51 o 
  -7   8  11      142.02      152.18     45.12 o 
  -6   8  11       83.93       72.46     39.87 o 
  -5   8  11     1776.03     1869.04     66.76 o 
  -4   8  11       38.64       36.78     27.23 o 
  -3   8  11      678.04      749.13     39.69 o 
  -2   8  11     1816.14     1930.28     79.70 o 
  -1   8  11        5.25        6.08     26.17 o 
   0   8  11     1575.46     1619.70     58.97 o 
   1   8  11        6.89       -7.98     25.89 o 
   2   8  11      398.51      475.25     36.81 o 
   3   8  11     2377.93     2329.24     64.69 o 
   4   8  11      780.84      913.89     80.07 o 
   5   8  11      460.81      383.28     44.39 o 
   6   8  11     1205.40     1272.08     62.90 o 
   7   8  11     1251.04     1344.68     68.01 o 
   8   8  11      201.90      183.91     57.96 o 
   9   8  11      394.12      432.48     67.56 o 
  -9   9  11       18.61      116.26     66.52 o 
  -8   9  11       79.70       -4.05     59.49 o 
  -7   9  11      833.95      910.07     80.17 o 
  -6   9  11        6.95       72.23     52.46 o 
  -5   9  11      324.12      348.69     49.74 o 
  -4   9  11      208.91      211.92     60.69 o 
  -3   9  11      198.59      150.79     58.15 o 
  -2   9  11      616.40      689.27     48.20 o 
  -1   9  11      640.83      700.61     42.44 o 
   0   9  11       57.39       49.34     29.73 o 
   1   9  11      522.31      612.59     56.16 o 
   2   9  11      548.26      542.07     56.22 o 
   3   9  11       46.17       39.52     42.11 o 
   4   9  11        8.14      -25.80     48.21 o 
   5   9  11      393.72      364.48     56.94 o 
   6   9  11        3.72       28.68     52.24 o 
   7   9  11     1558.25     1794.13    110.69 o 
   8   9  11        2.03       68.94     76.90 o 
  -7  10  11      463.88      553.26     76.80 o 
  -6  10  11     1787.28     1636.37    156.38 o 
  -5  10  11        0.68       13.03     94.94 o 
  -4  10  11       56.22      121.01     89.36 o 
  -3  10  11      230.43      186.16     91.22 o 
  -2  10  11     1441.47     1606.86    169.41 o 
  -1  10  11      130.16      122.30    122.87 o 
   0  10  11      352.69      334.04     85.75 o 
   1  10  11       12.49      -46.14     46.14 o 
   2  10  11        5.90       13.69     50.06 o 
   3  10  11      186.63      263.42     73.72 o 
   4  10  11      763.96      668.58     88.26 o 
   5  10  11      103.36       74.10     76.33 o 
  -2  11  11      534.17      739.06    134.04 o 
  -1  11  11      155.11       55.85    102.39 o 
   0  11  11      456.03      502.64    113.56 o 
   1  11  11       58.71        7.63     67.55 o 
 -15   0  12      299.71      316.48    100.53 o 
 -14   0  12      575.40      699.97    107.97 o 
 -13   0  12      389.97      444.93     91.22 o 
 -12   0  12      215.08      186.30     49.97 o 
 -11   0  12     8849.71     8646.31    229.48 o 
 -10   0  12     1044.90     1150.84     52.51 o 
  -9   0  12     1266.74     1247.54     60.17 o 
  -8   0  12       77.68       48.46     23.78 o 
  -7   0  12     1003.39     1032.49     41.44 o 
  -6   0  12     9639.52     9838.47    208.45 o 
  -5   0  12    17098.71    17059.25    254.63 o 
  -4   0  12     9602.07    11140.71    205.53 o 
  -3   0  12     2268.93     2271.04     58.48 o 
  -2   0  12    31757.51    35221.50   1132.80 o 
  -1   0  12        0.66       -3.72     13.78 o 
   0   0  12    53088.91    52628.14    855.59 o 
   1   0  12     1367.75     1334.51     30.85 o 
   2   0  12    12335.92    11947.73    254.65 o 
   3   0  12      133.85      170.53     21.15 o 
   4   0  12    21514.14    21314.37    367.76 o 
   5   0  12    12789.45    12246.18    226.63 o 
   6   0  12       86.47      125.81     16.22 o 
   7   0  12     3826.68     3759.08    112.00 o 
   8   0  12     1725.52     1803.40     69.73 o 
   9   0  12     5663.15     5513.79    134.45 o 
  10   0  12       55.04       53.84     38.87 o 
  11   0  12     1043.83      956.92    104.88 o 
  12   0  12        1.56       85.14    120.07 o 
  13   0  12       47.03       95.64     67.80 o 
 -15   1  12     2428.77     2550.54    125.71 o 
 -14   1  12       63.30       86.06     59.88 o 
 -13   1  12        9.43       70.26     51.29 o 
 -12   1  12      301.45      274.39     40.84 o 
 -11   1  12      272.46      289.14     30.95 o 
 -10   1  12     5450.52     5400.60     98.76 o 
  -9   1  12    15046.78    14655.05    189.24 o 
  -8   1  12       70.09       60.71     16.46 o 
  -7   1  12      178.99      157.00     16.52 o 
  -6   1  12     1246.75     1210.27     26.12 o 
  -5   1  12      956.34      836.80     20.69 o 
  -4   1  12    64332.30    64770.83   1042.43 o 
  -3   1  12      226.89      255.23     12.07 o 
  -2   1  12     7967.02     8221.77    112.65 o 
  -1   1  12       27.06       12.28      8.34 o 
   0   1  12     6138.99     5880.86     77.61 o 
   1   1  12      621.24      537.31     19.53 o 
   2   1  12     1604.91     1711.56     35.92 o 
   3   1  12     5665.82     5633.12     73.09 o 
   4   1  12     2270.82     2100.35     39.39 o 
   5   1  12       83.92       84.55     12.67 o 
   6   1  12     4298.32     4271.51     72.56 o 
   7   1  12       22.02       37.62     19.72 o 
   8   1  12      600.95      570.06     31.78 o 
   9   1  12      644.21      747.47     60.64 o 
  10   1  12      188.84      164.51     33.17 o 
  11   1  12     4959.63     4507.60    102.18 o 
  12   1  12        6.13      -12.76     36.89 o 
  13   1  12     1230.40     1448.70     75.07 o 
 -15   2  12       21.57      -61.12     61.12 o 
 -14   2  12       25.28       67.73     58.30 o 
 -13   2  12      378.71      474.42     64.46 o 
 -12   2  12      700.26      870.30     92.15 o 
 -11   2  12     4044.94     4040.70     96.43 o 
 -10   2  12       28.01       42.43     24.11 o 
  -9   2  12      294.87      277.82     26.63 o 
  -8   2  12      702.99      818.07     28.77 o 
  -7   2  12       34.64       15.09     14.49 o 
  -6   2  12     7830.99     7710.21    105.04 o 
  -5   2  12     6428.49     6410.16     88.80 o 
  -4   2  12     1734.81     1787.37     32.90 o 
  -3   2  12     1304.03     1233.57     26.02 o 
  -2   2  12    10275.24    10710.25    145.76 o 
  -1   2  12     2797.70     2956.85     49.26 o 
   0   2  12    19742.02    18978.21    210.68 o 
   1   2  12      756.71      806.08     19.05 o 
   2   2  12     6191.30     6217.71     76.01 o 
   3   2  12     1471.87     1399.61     27.74 o 
   4   2  12      728.01      659.75     18.21 o 
   5   2  12     2905.04     2873.86     46.75 o 
   6   2  12     3849.59     3724.93     76.50 o 
   7   2  12      180.55      198.93     20.60 o 
   8   2  12      159.24      174.78     33.86 o 
   9   2  12     3024.15     2926.85    105.59 o 
  10   2  12      242.63      223.33     35.60 o 
  11   2  12      669.03      781.31     49.81 o 
  12   2  12       19.08        3.53     37.36 o 
  13   2  12        8.84       24.89     43.12 o 
 -14   3  12      778.02      876.82    126.59 o 
 -13   3  12       14.05       22.84     53.78 o 
 -12   3  12      367.81      358.65     60.95 o 
 -11   3  12       49.94        8.34     27.48 o 
 -10   3  12     2098.09     2052.51     78.83 o 
  -9   3  12     1828.70     1745.95     52.47 o 
  -8   3  12      153.63      135.48     24.39 o 
  -7   3  12        9.46        4.65     14.85 o 
  -6   3  12     2158.80     2071.98     40.96 o 
  -5   3  12     5026.58     4878.28     72.42 o 
  -4   3  12      148.97      132.63     17.62 o 
  -3   3  12     6387.43     6368.23     86.67 o 
  -2   3  12      369.51      390.83     17.53 o 
  -1   3  12     4760.63     4586.46     66.22 o 
   0   3  12     1087.46     1137.29     25.53 o 
   1   3  12     2170.76     2330.64     37.35 o 
   2   3  12     8288.03     8811.21    105.57 o 
   3   3  12      970.28     1020.99     24.12 o 
   4   3  12     2582.42     2404.18     39.57 o 
   5   3  12     4096.91     4237.92     60.61 o 
   6   3  12      982.76      953.88     40.87 o 
   7   3  12      953.65      909.67     62.68 o 
   8   3  12      114.12       98.89     36.98 o 
   9   3  12       28.48       31.54     37.40 o 
  10   3  12     1704.81     1622.56     68.32 o 
  11   3  12      227.25      147.90     64.19 o 
  12   3  12      774.53      722.20     63.68 o 
  13   3  12       32.33       66.56     49.02 o 
 -14   4  12      358.66      340.68    109.84 o 
 -13   4  12       12.10      117.28     83.77 o 
 -12   4  12     2433.89     2507.32    122.53 o 
 -11   4  12       44.01       24.44     34.49 o 
 -10   4  12      822.52      782.43     41.74 o 
  -9   4  12     1962.48     1986.10    109.67 o 
  -8   4  12      820.57      816.91     42.29 o 
  -7   4  12     1505.42     1460.90     45.19 o 
  -6   4  12     3799.98     3665.97     71.04 o 
  -5   4  12     2475.44     2446.42     45.27 o 
  -4   4  12       21.31       14.35     18.56 o 
  -3   4  12        4.53       -3.33     14.45 o 
  -2   4  12     6505.46     6299.40     92.00 o 
  -1   4  12     4736.50     4497.21     74.17 o 
   0   4  12       78.93      116.39     16.45 o 
   1   4  12     9076.02     9600.24    125.46 o 
   2   4  12      614.03      571.54     26.50 o 
   3   4  12     9239.56     8822.49    118.01 o 
   4   4  12      656.13      668.08     35.21 o 
   5   4  12     1763.07     1660.05     52.40 o 
   6   4  12     6012.18     5474.72    109.56 o 
   7   4  12      270.24      290.21     39.17 o 
   8   4  12     1588.46     1620.42     75.08 o 
   9   4  12      571.95      451.85     82.37 o 
  10   4  12      284.44      219.37     59.75 o 
  11   4  12      349.77      344.64     58.05 o 
  12   4  12        2.50        8.22     44.91 o 
 -13   5  12       35.39      -72.60     85.63 o 
 -12   5  12        0.08       -5.16    115.42 o 
 -11   5  12      115.91       65.28     54.88 o 
 -10   5  12     1217.45     1187.50     56.44 o 
  -9   5  12        4.31       10.81     25.59 o 
  -8   5  12      421.32      470.23     35.67 o 
  -7   5  12        7.20       14.12     22.51 o 
  -6   5  12     5832.94     5572.12     97.61 o 
  -5   5  12     6362.28     6301.74    105.32 o 
  -4   5  12     2196.79     2129.30     51.24 o 
  -3   5  12     2524.98     2553.10     49.51 o 
  -2   5  12      456.81      539.73     25.51 o 
  -1   5  12     5943.38     5840.77     87.83 o 
   0   5  12      225.96      216.29     21.56 o 
   1   5  12      522.59      554.64     25.08 o 
   2   5  12       78.87       74.83     23.28 o 
   3   5  12      220.93      180.08     26.12 o 
   4   5  12     3313.86     3033.13     75.14 o 
   5   5  12     1953.61     1827.66     58.73 o 
   6   5  12     1586.76     1444.64     64.49 o 
   7   5  12     1094.90     1131.99     66.10 o 
   8   5  12      699.59      774.62     75.95 o 
   9   5  12      591.57      554.76     55.97 o 
  10   5  12     2478.55     2716.54    139.43 o 
  11   5  12      417.23      481.33     65.86 o 
  12   5  12      239.22      272.02     61.84 o 
 -13   6  12        7.40       56.03     72.62 o 
 -12   6  12      128.95      180.57    150.79 o 
 -11   6  12       82.43      -19.69     99.60 o 
 -10   6  12      114.75      112.97     53.54 o 
  -9   6  12     1808.05     1711.72     77.37 o 
  -8   6  12       15.38       15.50     27.05 o 
  -7   6  12      222.31      234.85     29.87 o 
  -6   6  12        4.52       53.07     23.84 o 
  -5   6  12     1826.91     1732.51     50.37 o 
  -4   6  12        4.51       19.96     21.59 o 
  -3   6  12      254.37      302.20     22.92 o 
  -2   6  12      311.59      279.26     27.18 o 
  -1   6  12      530.59      485.96     25.54 o 
   0   6  12      835.13      976.33     31.92 o 
   1   6  12      832.01      896.04     35.45 o 
   2   6  12       35.66       35.44     21.63 o 
   3   6  12     4254.81     4219.93     93.56 o 
   4   6  12      328.26      371.58     34.55 o 
   5   6  12        8.70       25.41     28.53 o 
   6   6  12      466.28      472.53     40.49 o 
   7   6  12       36.23       22.88     33.10 o 
   8   6  12       12.10       32.14     43.93 o 
   9   6  12     1048.66     1061.64     71.12 o 
  10   6  12      141.09       52.81     49.61 o 
  11   6  12       17.90      -10.86     55.84 o 
 -12   7  12        6.62       53.79     66.52 o 
 -11   7  12      384.73      497.90     77.00 o 
 -10   7  12        1.20      -59.57     59.57 o 
  -9   7  12      157.40      173.83     59.62 o 
  -8   7  12      215.34      182.68     46.42 o 
  -7   7  12     2087.61     2107.51    115.00 o 
  -6   7  12        8.86        3.86     26.66 o 
  -5   7  12      155.91      188.15     28.67 o 
  -4   7  12       34.62       56.57     24.79 o 
  -3   7  12     1775.28     1641.43     50.23 o 
  -2   7  12      280.49      242.24     24.61 o 
  -1   7  12     3846.97     3625.41     83.49 o 
   0   7  12      422.62      446.61     31.55 o 
   1   7  12     1385.99     1403.74     46.64 o 
   2   7  12     1357.11     1325.76     46.33 o 
   3   7  12       21.04       53.63     25.37 o 
   4   7  12      245.10      202.16     29.69 o 
   5   7  12      727.48      627.81     45.37 o 
   6   7  12        0.38       32.89     34.03 o 
   7   7  12       10.59       24.87     58.64 o 
   8   7  12       92.86      205.10     73.20 o 
   9   7  12      180.96      228.91     55.75 o 
  10   7  12      123.13      117.96     55.38 o 
 -10   8  12       95.87       65.73     66.39 o 
  -9   8  12       42.25      -40.96     59.06 o 
  -8   8  12     1568.97     1490.07    198.26 o 
  -7   8  12      191.68      202.54     57.74 o 
  -6   8  12      606.91      639.77     89.80 o 
  -5   8  12      527.57      519.93     38.89 o 
  -4   8  12       37.74      -26.02     26.37 o 
  -3   8  12      244.87      249.58     31.20 o 
  -2   8  12     2974.66     2764.97     70.15 o 
  -1   8  12      682.65      782.61     41.47 o 
   0   8  12       51.78       43.19     30.62 o 
   1   8  12      121.56      172.12     29.21 o 
   2   8  12      513.82      520.50     37.11 o 
   3   8  12      904.06      929.57     50.64 o 
   4   8  12     1254.88     1307.05     60.15 o 
   5   8  12      353.94      350.45     44.09 o 
   6   8  12      750.28      858.35     56.86 o 
   7   8  12      183.50       86.17     51.23 o 
   8   8  12       23.53       18.08     52.84 o 
   9   8  12      416.85      416.82     67.38 o 
  -9   9  12        4.22       11.44     63.02 o 
  -8   9  12      434.23      404.18     72.34 o 
  -7   9  12     1042.92     1065.68    108.90 o 
  -6   9  12      342.98      292.38     61.49 o 
  -5   9  12       35.46       13.46     51.68 o 
  -4   9  12      542.42      666.88     71.52 o 
  -3   9  12     1767.08     1809.53    198.34 o 
  -2   9  12      790.46      837.10     59.57 o 
  -1   9  12       56.89       58.89     31.39 o 
   0   9  12       10.05       51.33     31.46 o 
   1   9  12      576.08      583.25     46.05 o 
   2   9  12      732.19      727.72     60.86 o 
   3   9  12      413.35      454.94     60.72 o 
   4   9  12      272.44      150.04     48.93 o 
   5   9  12       97.25      137.88     51.37 o 
   6   9  12       40.33       14.49     50.91 o 
   7   9  12      344.19      385.17     70.60 o 
  -6  10  12        4.14       55.85     96.80 o 
  -5  10  12        4.83      -16.75     96.80 o 
  -4  10  12       20.70       52.13     89.36 o 
  -3  10  12        0.07       24.20     81.91 o 
  -2  10  12      651.52      651.08    122.87 o 
  -1  10  12      181.65      139.46     61.70 o 
   0  10  12       42.13       39.39     49.12 o 
   1  10  12       77.12        3.04     48.90 o 
   2  10  12      390.26      400.09     75.00 o 
   3  10  12      550.83      582.23     62.23 o 
   4  10  12      169.59      184.46     57.88 o 
   5  10  12       13.86       79.16     75.48 o 
 -15   1  13       45.17       -0.93     63.19 o 
 -14   1  13        6.95      101.82     58.57 o 
 -13   1  13      975.15     1021.73     80.17 o 
 -12   1  13      364.20      372.91     65.16 o 
 -11   1  13      803.16      779.67     40.57 o 
 -10   1  13        3.65      -19.79     19.79 o 
  -9   1  13      855.27      790.53     38.04 o 
  -8   1  13      631.42      620.80     31.07 o 
  -7   1  13       64.16       42.81     15.71 o 
  -6   1  13     2045.33     2001.25     34.73 o 
  -5   1  13    12146.37    12154.40    140.10 o 
  -4   1  13     2918.72     2703.37     58.61 o 
  -3   1  13     2477.36     2709.27     48.46 o 
  -2   1  13       14.49       15.49      9.66 o 
  -1   1  13     1388.70     1455.08     28.27 o 
   0   1  13      169.68      203.59     12.50 o 
   1   1  13     1053.12     1143.24     31.72 o 
   2   1  13     2608.75     2472.39     39.10 o 
   3   1  13       93.72      152.95     19.67 o 
   4   1  13     3869.60     3868.73     56.40 o 
   5   1  13     4381.92     4460.20     68.41 o 
   6   1  13     1725.45     1772.34     49.09 o 
   7   1  13     5007.55     4850.10     88.94 o 
   8   1  13        6.55       34.87     22.41 o 
   9   1  13       14.27       -2.82     24.40 o 
  10   1  13      432.20      322.38     37.87 o 
  11   1  13      482.65      565.02     45.52 o 
  12   1  13      279.50      280.23     42.97 o 
  13   1  13        1.62       20.38     44.75 o 
 -15   2  13      131.08      150.90     86.57 o 
 -14   2  13      323.95      376.90     71.05 o 
 -13   2  13      756.17      872.89     78.32 o 
 -12   2  13       15.11        3.26     37.24 o 
 -11   2  13      569.49      597.37     50.99 o 
 -10   2  13      705.07      696.30     42.39 o 
  -9   2  13       39.43       27.14     22.21 o 
  -8   2  13      556.63      565.48     25.51 o 
  -7   2  13     2525.90     2518.98     53.21 o 
  -6   2  13      291.91      308.27     18.43 o 
  -5   2  13      952.75      946.05     26.90 o 
  -4   2  13     4919.14     4776.21     73.97 o 
  -3   2  13     2476.90     2442.84     52.54 o 
  -2   2  13     1835.60     1731.14     33.03 o 
  -1   2  13     3004.83     3163.38     49.45 o 
   0   2  13    10671.97    10394.81    121.23 o 
   1   2  13      735.39      772.84     19.27 o 
   2   2  13     2350.86     2326.74     35.32 o 
   3   2  13     2636.74     2557.43     41.64 o 
   4   2  13      186.85      206.68     15.09 o 
   5   2  13     3194.29     3223.46     60.78 o 
   6   2  13      336.57      342.54     22.20 o 
   7   2  13        0.35       22.45     20.01 o 
   8   2  13      187.68      191.26     29.94 o 
   9   2  13      678.95      756.96     78.30 o 
  10   2  13      239.91      187.36     36.03 o 
  11   2  13     1408.68     1358.37     60.46 o 
  12   2  13      410.01      428.56     49.29 o 
  13   2  13       97.31       49.39     43.55 o 
 -14   3  13       14.80      -52.13     87.50 o 
 -13   3  13     1320.95     1241.54     87.47 o 
 -12   3  13        7.19       22.22     39.03 o 
 -11   3  13     1053.42     1061.16     53.17 o 
 -10   3  13       81.47      114.24     27.29 o 
  -9   3  13     4850.84     4933.61    136.30 o 
  -8   3  13     2352.50     2311.08     58.31 o 
  -7   3  13       30.86       36.77     16.23 o 
  -6   3  13     3639.22     3813.99     62.06 o 
  -5   3  13       48.13       38.03     14.41 o 
  -4   3  13     2363.98     2269.53     60.11 o 
  -3   3  13        3.50       -3.66     11.15 o 
  -2   3  13       10.18       26.70     12.04 o 
  -1   3  13      148.24      143.68     13.68 o 
   0   3  13      613.42      700.83     23.61 o 
   1   3  13       10.26       22.97     10.48 o 
   2   3  13    10929.95    10670.75    125.55 o 
   3   3  13      205.17      196.42     14.51 o 
   4   3  13     3888.16     3827.97     55.33 o 
   5   3  13     1600.50     1574.96     67.02 o 
   6   3  13     5377.45     5192.48    103.25 o 
   7   3  13     4272.47     4160.17    114.21 o 
   8   3  13      347.19      204.57     41.25 o 
   9   3  13      912.49     1041.09     75.58 o 
  10   3  13      182.28      206.11     40.20 o 
  11   3  13      221.18      221.70     44.35 o 
  12   3  13        1.30       17.85     45.95 o 
  13   3  13        2.87        5.06     57.11 o 
 -14   4  13       36.20       37.23     96.80 o 
 -13   4  13      115.25       96.80     94.94 o 
 -12   4  13      146.64      120.98     43.67 o 
 -11   4  13     1817.85     1979.98    102.06 o 
 -10   4  13      184.09      168.39     31.21 o 
  -9   4  13      826.90      772.29     52.47 o 
  -8   4  13       13.43       -5.91     23.73 o 
  -7   4  13      209.49      211.83     28.36 o 
  -6   4  13     2520.67     2410.95     56.50 o 
  -5   4  13     1057.00     1065.09     28.28 o 
  -4   4  13     3496.78     3331.60     64.71 o 
  -3   4  13     1965.87     2170.50     46.59 o 
  -2   4  13       53.81       49.01     14.53 o 
  -1   4  13     1625.31     1572.22     35.72 o 
   0   4  13     5071.42     4943.30     80.62 o 
   1   4  13      338.50      447.50     26.92 o 
   2   4  13        2.90        8.31     12.45 o 
   3   4  13       26.54       32.56     18.45 o 
   4   4  13      131.73      191.92     25.89 o 
   5   4  13     6508.37     6175.51    161.76 o 
   6   4  13     2691.94     2650.39    113.82 o 
   7   4  13     2542.82     2385.22     84.48 o 
   8   4  13        4.49       -7.26     36.33 o 
   9   4  13        6.54      -41.46     41.46 o 
  10   4  13      341.53      418.04     57.35 o 
  11   4  13     2046.90     2159.43    175.97 o 
  12   4  13       86.66       26.63     44.99 o 
 -13   5  13      510.95      465.41    102.39 o 
 -12   5  13      241.09      171.27     64.50 o 
 -11   5  13      380.59      377.04     64.91 o 
 -10   5  13     3941.11     3941.94    101.30 o 
  -9   5  13     1185.62     1117.78     46.84 o 
  -8   5  13      312.89      269.21     30.55 o 
  -7   5  13     1923.82     1794.97     52.16 o 
  -6   5  13      250.13      254.76     26.25 o 
  -5   5  13     1871.50     1861.58     50.50 o 
  -4   5  13      702.40      603.30     32.19 o 
  -3   5  13     1037.02     1093.66     34.68 o 
  -2   5  13     1053.42     1022.47     31.08 o 
  -1   5  13        2.56      -10.29     15.56 o 
   0   5  13      184.18      208.72     19.33 o 
   1   5  13     3021.94     3034.60     59.49 o 
   2   5  13     2667.02     2684.33     66.16 o 
   3   5  13     1964.03     1912.74     79.27 o 
   4   5  13      309.42      286.39     30.76 o 
   5   5  13     1799.82     1811.46     58.86 o 
   6   5  13      944.66      831.17     78.99 o 
   7   5  13      294.26      360.41     45.57 o 
   8   5  13     1737.96     1717.78     92.70 o 
   9   5  13      284.15      304.48     52.75 o 
  10   5  13      743.71      920.25     73.48 o 
  11   5  13        7.05      -50.25     50.25 o 
  12   5  13      244.42      289.18     89.80 o 
 -12   6  13      321.98      387.71    106.11 o 
 -11   6  13      224.72      172.68     65.07 o 
 -10   6  13      716.83      708.59     84.70 o 
  -9   6  13      113.74      268.42     48.62 o 
  -8   6  13      131.59       61.99     29.52 o 
  -7   6  13      861.96      825.08     50.60 o 
  -6   6  13     2864.74     2766.12     93.99 o 
  -5   6  13      346.39      361.42     30.45 o 
  -4   6  13      372.04      349.61     28.92 o 
  -3   6  13     4347.80     4387.85     83.05 o 
  -2   6  13     6699.42     6374.95    137.09 o 
  -1   6  13     9457.65     9440.26    130.10 o 
   0   6  13      304.82      284.97     25.63 o 
   1   6  13      669.52      713.52     33.68 o 
   2   6  13     2385.95     2325.52     56.90 o 
   3   6  13      730.58      748.60     41.57 o 
   4   6  13      645.71      659.97     41.54 o 
   5   6  13      864.75      935.01     47.80 o 
   6   6  13     1419.36     1322.28     61.80 o 
   7   6  13       69.06       29.12     42.79 o 
   8   6  13       67.28       78.25     47.38 o 
   9   6  13      641.01      611.70     63.13 o 
  10   6  13      460.58      485.16     63.66 o 
  11   6  13      446.34      466.81     94.89 o 
 -11   7  13      125.58      164.27     87.50 o 
 -10   7  13     1627.35     1558.26    114.49 o 
  -9   7  13     1106.67     1091.32     83.21 o 
  -8   7  13     1461.92     1592.26     77.56 o 
  -7   7  13     2182.90     2052.45     68.95 o 
  -6   7  13      864.78      931.43     43.75 o 
  -5   7  13     2700.23     2518.91     64.95 o 
  -4   7  13     1335.75     1479.42     49.88 o 
  -3   7  13     1099.86     1100.35     44.88 o 
  -2   7  13      330.81      305.38     26.33 o 
  -1   7  13       27.87        8.20     23.00 o 
   0   7  13       34.98       43.46     35.43 o 
   1   7  13     1877.24     1979.27     56.12 o 
   2   7  13      612.33      735.18     37.51 o 
   3   7  13      902.35      909.67     47.34 o 
   4   7  13      553.62      606.00     37.19 o 
   5   7  13     2922.31     2817.12     83.53 o 
   6   7  13      898.57      847.28     58.24 o 
   7   7  13        3.17       47.06     50.14 o 
   8   7  13     3084.36     3062.90    113.21 o 
   9   7  13      395.88      405.69     65.25 o 
  10   7  13      407.08      488.22     67.66 o 
 -10   8  13        9.51       51.18     65.46 o 
  -9   8  13      157.29      269.33     68.30 o 
  -8   8  13      963.96     1051.87    127.52 o 
  -7   8  13      155.22      246.95     79.12 o 
  -6   8  13       69.03       73.33     42.45 o 
  -5   8  13       48.03       78.17     40.57 o 
  -4   8  13        8.61      -26.67     26.67 o 
  -3   8  13     1963.76     2072.11     69.89 o 
  -2   8  13      165.39      116.48     34.83 o 
  -1   8  13     4060.57     4119.28    105.74 o 
   0   8  13        1.14       -9.00     26.14 o 
   1   8  13       63.98       53.55     27.59 o 
   2   8  13      135.85      166.91     31.57 o 
   3   8  13       67.46       21.75     30.22 o 
   4   8  13       56.19       11.48     35.85 o 
   5   8  13      989.67     1169.99     79.27 o 
   6   8  13      514.23      676.49     67.03 o 
   7   8  13      200.40      224.95     55.59 o 
   8   8  13      310.05      306.55     63.58 o 
   9   8  13      593.11      651.66     96.98 o 
  -8   9  13        1.49       52.20     60.83 o 
  -7   9  13      162.32      171.02     59.80 o 
  -6   9  13       42.43       86.97     64.23 o 
  -5   9  13      598.02      758.37     71.83 o 
  -4   9  13     1040.39     1030.68     82.26 o 
  -3   9  13      144.88      138.85     46.99 o 
  -2   9  13        1.26      -26.71     41.40 o 
  -1   9  13       67.87      122.57     36.80 o 
   0   9  13        1.87       66.79     32.38 o 
   1   9  13     1139.60     1204.81     61.17 o 
   2   9  13      466.08      590.41     59.39 o 
   3   9  13       48.24       51.32     46.28 o 
   4   9  13        8.69       22.63     46.49 o 
   5   9  13      101.68       47.53     59.88 o 
   6   9  13      176.01      191.25     57.51 o 
   7   9  13      528.31      572.30    121.01 o 
  -6  10  13        2.38      -33.51     96.80 o 
  -5  10  13      690.10      696.25    126.59 o 
  -4  10  13      468.04      398.39    113.56 o 
  -3  10  13       18.95       57.71    102.39 o 
  -2  10  13      259.93      160.10    106.11 o 
  -1  10  13      129.47       74.07     61.83 o 
   0  10  13     1431.37     1575.77    123.80 o 
   1  10  13        2.72       23.74     55.83 o 
   2  10  13       85.40       90.29     65.82 o 
   3  10  13      368.26      482.76     63.50 o 
   4  10  13      144.19      285.64     79.63 o 
 -15   0  14       31.42      -29.79     91.22 o 
 -14   0  14      159.94      171.27     91.22 o 
 -13   0  14       16.71       63.30     72.60 o 
 -12   0  14      246.92      344.40     87.50 o 
 -11   0  14     2071.84     1951.22     73.66 o 
 -10   0  14       69.99       92.42     31.15 o 
  -9   0  14     4205.31     4062.26    101.98 o 
  -8   0  14      798.97      746.29     41.05 o 
  -7   0  14    13980.75    13520.78    247.29 o 
  -6   0  14     1636.59     1488.12     46.75 o 
  -5   0  14      132.95      172.79     17.17 o 
  -4   0  14    54709.68    56170.71   1615.89 o 
  -3   0  14     2023.46     1996.90     65.16 o 
  -2   0  14    13888.11    13353.04    278.14 o 
  -1   0  14      734.52      760.53     29.00 o 
   0   0  14      151.36      265.31     23.12 o 
   1   0  14     2207.67     2276.30     46.06 o 
   2   0  14     8925.52     9101.19    170.08 o 
   3   0  14     2880.32     2933.63     73.88 o 
   4   0  14     1689.99     1370.19     60.55 o 
   5   0  14     1119.43     1050.07     48.29 o 
   6   0  14     4025.37     3648.31    119.24 o 
   7   0  14     5636.18     6046.97    137.91 o 
   8   0  14     4448.05     4108.92    363.95 o 
   9   0  14     4353.56     4185.09    117.01 o 
  10   0  14       41.51       32.31     41.23 o 
  11   0  14     2415.57     2544.40    121.19 o 
  12   0  14      132.55      340.50    109.84 o 
  13   0  14      116.85       -5.97     67.96 o 
 -15   1  14       97.10      139.18     69.62 o 
 -14   1  14      661.39      577.19     74.37 o 
 -13   1  14     2446.75     2509.10    115.75 o 
 -12   1  14      299.87      328.44     45.98 o 
 -11   1  14      547.24      544.33     37.19 o 
 -10   1  14      580.39      604.91     39.55 o 
  -9   1  14      550.79      567.10     30.90 o 
  -8   1  14     7714.72     7556.45    107.68 o 
  -7   1  14     2918.86     2820.43     51.88 o 
  -6   1  14      367.40      352.77     19.61 o 
  -5   1  14     4126.68     3943.89     54.78 o 
  -4   1  14     7242.54     7151.90    121.42 o 
  -3   1  14     1079.59     1033.27     25.10 o 
  -2   1  14    37180.79    36615.72    462.00 o 
  -1   1  14        1.77       -2.99      9.74 o 
   0   1  14      367.13      329.18     19.98 o 
   1   1  14     1093.14      955.44     21.11 o 
   2   1  14    16514.10    16166.53    197.08 o 
   3   1  14     3444.58     3209.58     48.62 o 
   4   1  14       62.12       92.89     16.40 o 
   5   1  14     4133.08     4053.46     76.58 o 
   6   1  14        6.33      -12.43     18.24 o 
   7   1  14     3516.01     3412.68     67.89 o 
   8   1  14     1934.64     1943.75     59.84 o 
   9   1  14       42.67       66.33     29.78 o 
  10   1  14       94.89      141.07     41.00 o 
  11   1  14      112.87      125.72     37.54 o 
  12   1  14       64.59      107.88     40.85 o 
  13   1  14      964.21     1084.89     70.29 o 
 -14   2  14       95.79      118.74     64.34 o 
 -13   2  14        0.82      -50.02     50.02 o 
 -12   2  14      183.74      176.06     43.09 o 
 -11   2  14      479.37      487.54     42.19 o 
 -10   2  14     1668.85     1689.20     60.11 o 
  -9   2  14      593.92      668.38     34.27 o 
  -8   2  14     2293.49     2263.70     48.46 o 
  -7   2  14     1705.20     1623.45     38.59 o 
  -6   2  14     1580.56     1593.76     65.91 o 
  -5   2  14      537.89      572.51     29.01 o 
  -4   2  14     3277.01     2986.49     45.79 o 
  -3   2  14     2377.91     2320.70     46.15 o 
  -2   2  14     5271.58     5176.18     90.76 o 
  -1   2  14     2477.14     2570.32     43.22 o 
   0   2  14       12.13       42.48     13.05 o 
   1   2  14      197.94      165.82     11.42 o 
   2   2  14     4033.99     4214.03     55.63 o 
   3   2  14     1167.81     1109.84     31.16 o 
   4   2  14     3233.17     3178.01     58.86 o 
   5   2  14     3823.24     3629.38     66.41 o 
   6   2  14      910.64      958.06     53.36 o 
   7   2  14      815.33      821.16     45.63 o 
   8   2  14      649.53      553.91     37.86 o 
   9   2  14      759.61      770.32     59.91 o 
  10   2  14      624.44      658.92     67.77 o 
  11   2  14     1310.44     1455.67     63.44 o 
  12   2  14       93.65       67.68     40.84 o 
  13   2  14       15.37      112.58     51.49 o 
 -14   3  14      239.82      264.24     86.57 o 
 -13   3  14      367.71      353.72     67.02 o 
 -12   3  14      780.21      782.12     59.65 o 
 -11   3  14        9.86      -26.62     37.41 o 
 -10   3  14       76.14       77.88     28.10 o 
  -9   3  14        4.00        3.91     24.26 o 
  -8   3  14     1786.78     1812.67     53.75 o 
  -7   3  14     3201.59     3118.95     65.79 o 
  -6   3  14      762.17      772.06     28.31 o 
  -5   3  14     1018.76     1012.95     28.89 o 
  -4   3  14     5705.68     5529.66    102.14 o 
  -3   3  14      649.30      621.21     21.92 o 
  -2   3  14     3552.68     3594.58     61.99 o 
  -1   3  14     6165.22     6581.20     90.38 o 
   0   3  14     2851.67     2967.30     48.84 o 
   1   3  14    10802.10    10418.07    123.97 o 
   2   3  14     3507.52     3616.78     51.66 o 
   3   3  14      515.38      545.99     20.37 o 
   4   3  14     2073.74     2136.76     66.98 o 
   5   3  14       85.37       87.22     22.98 o 
   6   3  14      509.23      633.44     65.49 o 
   7   3  14     1229.39     1231.16     61.77 o 
   8   3  14     1792.85     1809.78     86.81 o 
   9   3  14       98.77       42.63     41.65 o 
  10   3  14       47.47        8.68     36.84 o 
  11   3  14       19.09      -30.84     39.08 o 
  12   3  14      283.87      350.40     52.72 o 
 -14   4  14      158.22      201.06    104.25 o 
 -13   4  14       97.61      117.28     85.63 o 
 -12   4  14      563.11      641.78     72.84 o 
 -11   4  14       97.24       99.20     36.53 o 
 -10   4  14     3184.80     3119.46     81.79 o 
  -9   4  14      312.00      266.41     38.93 o 
  -8   4  14     4080.54     3831.27     80.13 o 
  -7   4  14      213.45      205.59     25.52 o 
  -6   4  14      107.07       78.50     22.23 o 
  -5   4  14     4051.17     4039.47     65.14 o 
  -4   4  14      189.53      176.50     21.41 o 
  -3   4  14    16117.34    15842.95    197.37 o 
  -2   4  14      898.48      883.13     29.03 o 
  -1   4  14      412.94      363.67     22.10 o 
   0   4  14       16.18       63.98     16.59 o 
   1   4  14       18.92        4.52     13.42 o 
   2   4  14      990.99      897.52     26.55 o 
   3   4  14     3013.26     3191.32    111.33 o 
   4   4  14        4.71      -10.52     35.20 o 
   5   4  14     2702.85     2776.06     70.26 o 
   6   4  14       98.55      154.23     35.24 o 
   7   4  14     1529.01     1371.73     67.86 o 
   8   4  14     2903.46     2784.25     97.00 o 
   9   4  14      192.29      189.47     49.19 o 
  10   4  14     2217.00     2107.56     94.11 o 
  11   4  14       21.92       79.64     45.62 o 
  12   4  14     1035.87     1157.54     71.85 o 
 -13   5  14       33.27       -3.72     93.08 o 
 -12   5  14      916.52     1107.66    124.73 o 
 -11   5  14      562.43      511.72     68.87 o 
 -10   5  14      955.38     1020.77     53.30 o 
  -9   5  14      170.05      187.82     31.10 o 
  -8   5  14      525.00      487.87     35.24 o 
  -7   5  14     1649.19     1634.31     51.53 o 
  -6   5  14       23.59        7.03     22.86 o 
  -5   5  14      196.26      209.40     25.22 o 
  -4   5  14     2528.20     2573.03     58.69 o 
  -3   5  14      632.71      614.79     32.67 o 
  -2   5  14       83.75       72.33     17.94 o 
  -1   5  14      911.05     1015.88     31.33 o 
   0   5  14     1212.47     1249.03     35.03 o 
   1   5  14    10107.40     9667.90    142.95 o 
   2   5  14      955.13      940.18     40.36 o 
   3   5  14     2090.84     1948.25     95.01 o 
   4   5  14      415.52      446.05     50.03 o 
   5   5  14     1826.76     1695.79     65.52 o 
   6   5  14     2903.27     2622.54     89.24 o 
   7   5  14     1159.66     1162.82     67.11 o 
   8   5  14      516.65      506.68     68.53 o 
   9   5  14       60.59       59.59     51.33 o 
  10   5  14        1.97      -39.47     50.81 o 
  11   5  14      241.32      169.62     55.62 o 
 -12   6  14      595.16      636.05     85.56 o 
 -11   6  14       18.35       45.55     59.19 o 
 -10   6  14      181.52      157.54     99.60 o 
  -9   6  14      891.04      916.96     51.52 o 
  -8   6  14       82.11       25.94     29.69 o 
  -7   6  14     2294.74     2236.28     61.77 o 
  -6   6  14      196.25      256.43     29.07 o 
  -5   6  14       65.98       70.39     25.04 o 
  -4   6  14      219.70      189.70     26.35 o 
  -3   6  14     6762.59     6675.56    111.91 o 
  -2   6  14      204.74      200.86     22.10 o 
  -1   6  14      204.68      212.53     22.53 o 
   0   6  14     2421.35     2262.51     61.63 o 
   1   6  14       86.13       94.48     22.84 o 
   2   6  14       94.89       49.57     26.83 o 
   3   6  14      808.04      763.11     51.44 o 
   4   6  14      193.99      182.70     31.74 o 
   5   6  14     1048.79     1090.66     71.21 o 
   6   6  14       12.94       -9.08     37.18 o 
   7   6  14      307.44      328.28     51.66 o 
   8   6  14      783.79      858.24     68.18 o 
   9   6  14      197.13      164.09     51.42 o 
  10   6  14       31.41       81.91     51.45 o 
  11   6  14      104.29       58.03     81.21 o 
 -11   7  14        7.41       25.76     64.46 o 
 -10   7  14        5.56       56.53     57.74 o 
  -9   7  14      113.01      163.86     59.88 o 
  -8   7  14       21.21       -1.01     51.88 o 
  -7   7  14      154.95      173.61     37.10 o 
  -6   7  14       12.28      -24.75     27.98 o 
  -5   7  14      415.48      425.17     53.69 o 
  -4   7  14       24.75       15.57     25.81 o 
  -3   7  14      374.35      444.79     35.20 o 
  -2   7  14      324.64      354.41     49.91 o 
  -1   7  14     1553.57     1536.74     56.32 o 
   0   7  14      755.24      729.07     53.36 o 
   1   7  14     1295.78     1243.27     69.65 o 
   2   7  14       11.73       20.47     24.95 o 
   3   7  14      222.24      201.41     34.20 o 
   4   7  14      134.74      134.13     34.98 o 
   5   7  14       72.21       65.73     36.98 o 
   6   7  14      106.19      156.42     46.55 o 
   7   7  14     1008.99      919.24     69.16 o 
   8   7  14        7.48      -17.62     46.68 o 
   9   7  14      106.84       39.49     54.23 o 
  10   7  14       38.62       70.08     84.09 o 
 -10   8  14      473.89      466.54    143.34 o 
  -9   8  14     1290.05     1339.77     95.85 o 
  -8   8  14       52.93       84.02     58.84 o 
  -7   8  14      846.32      706.83     74.72 o 
  -6   8  14      372.70      326.30     62.43 o 
  -5   8  14     4061.49     4214.88    120.11 o 
  -4   8  14      697.46      718.77     50.43 o 
  -3   8  14       56.83       27.23     33.49 o 
  -2   8  14      142.74      156.39     37.70 o 
  -1   8  14      929.08      951.20     50.67 o 
   0   8  14      177.20      215.57     32.91 o 
   1   8  14      678.81      801.93     43.00 o 
   2   8  14       77.01       99.78     30.71 o 
   3   8  14      289.05      245.90     38.10 o 
   4   8  14       17.56       41.98     44.00 o 
   5   8  14      485.49      613.86     49.52 o 
   6   8  14     1206.78     1150.88     78.69 o 
   7   8  14       21.92       53.69     53.39 o 
   8   8  14      153.71      185.81     56.86 o 
  -8   9  14       85.23       38.60     64.14 o 
  -7   9  14       47.62      -11.29     61.12 o 
  -6   9  14       35.48      101.86     55.84 o 
  -5   9  14        3.70       72.60     81.91 o 
  -4   9  14      283.50      176.85    102.39 o 
  -3   9  14      264.44      250.37     51.58 o 
  -2   9  14      129.47      164.45     47.16 o 
  -1   9  14      182.27      224.45     41.26 o 
   0   9  14     2640.16     2750.70    132.47 o 
   1   9  14      591.92      730.03     45.84 o 
   2   9  14      521.57      525.31     57.90 o 
   3   9  14      854.57      815.41     66.26 o 
   4   9  14      734.80      725.67     65.80 o 
   5   9  14       22.69       20.48     53.27 o 
   6   9  14       56.91       51.90     58.31 o 
  -6  10  14       13.09       46.54     91.22 o 
  -5  10  14     1019.84      811.67    130.31 o 
  -4  10  14       11.91       24.20    100.53 o 
  -3  10  14       89.04       14.89    100.53 o 
  -2  10  14       95.98      113.56     93.08 o 
  -1  10  14      952.85      964.82     89.59 o 
   0  10  14      100.19       41.99     63.75 o 
   1  10  14      717.26      730.22     69.00 o 
   2  10  14      151.19      157.37    110.77 o 
   3  10  14      129.15       77.15     71.67 o 
   4  10  14       17.19       16.52     73.05 o 
 -15   1  15      286.84      234.66     72.98 o 
 -14   1  15       21.93       19.84     62.36 o 
 -13   1  15      384.79      449.03     69.77 o 
 -12   1  15        0.74      -15.08     53.58 o 
 -11   1  15      149.00       82.73     29.12 o 
 -10   1  15       24.07       -9.42     24.77 o 
  -9   1  15      144.95      158.26     30.35 o 
  -8   1  15      199.73      170.78     23.13 o 
  -7   1  15     1021.66      970.55     30.91 o 
  -6   1  15     2376.05     2365.01     45.81 o 
  -5   1  15      235.21      248.50     13.94 o 
  -4   1  15     2893.88     2877.65     74.97 o 
  -3   1  15     3496.16     3888.20     61.80 o 
  -2   1  15     8810.26     8993.53    124.90 o 
  -1   1  15     3417.92     3619.68     54.57 o 
   0   1  15       57.19       75.05     13.55 o 
   1   1  15     1735.77     1771.34     30.58 o 
   2   1  15      123.59      151.40     14.43 o 
   3   1  15       75.39       46.73     15.09 o 
   4   1  15      471.46      417.86     25.52 o 
   5   1  15      149.43      146.10     20.58 o 
   6   1  15      228.17      233.02     24.54 o 
   7   1  15      441.38      403.43     29.00 o 
   8   1  15      528.87      517.01     37.68 o 
   9   1  15     1625.35     1542.70     58.51 o 
  10   1  15       87.68      111.86     35.31 o 
  11   1  15      346.01      412.71     44.49 o 
  12   1  15       97.69       87.42     45.67 o 
  13   1  15      431.19      449.33     96.42 o 
 -14   2  15       42.85       29.69     62.52 o 
 -13   2  15      304.64      254.33     65.15 o 
 -12   2  15      210.01      150.04     43.22 o 
 -11   2  15     3384.99     3317.30    133.28 o 
 -10   2  15      375.32      311.40     49.86 o 
  -9   2  15      510.47      503.35     37.89 o 
  -8   2  15       37.26       25.25     17.64 o 
  -7   2  15      326.39      360.01     21.67 o 
  -6   2  15     1949.53     1865.62     40.71 o 
  -5   2  15       20.14       19.28     13.88 o 
  -4   2  15      952.79      937.94     21.20 o 
  -3   2  15      604.86      556.93     23.34 o 
  -2   2  15       27.52       36.00     13.09 o 
  -1   2  15     4953.29     5039.82     79.13 o 
   0   2  15     4801.51     4568.08     66.90 o 
   1   2  15     2332.06     2200.94     43.99 o 
   2   2  15     3581.59     3499.19     54.11 o 
   3   2  15      628.56      595.26     23.10 o 
   4   2  15     7290.97     7160.45    140.00 o 
   5   2  15     1785.67     1713.42     82.49 o 
   6   2  15     3203.67     3107.45     79.16 o 
   7   2  15     2917.81     2928.53     94.74 o 
   8   2  15        5.34       32.19     28.66 o 
   9   2  15      787.89      812.20     66.14 o 
  10   2  15       70.52       45.16     34.39 o 
  11   2  15      100.61       71.65     38.81 o 
  12   2  15       24.02       69.26     42.35 o 
 -14   3  15        5.30        6.31     63.59 o 
 -13   3  15      666.88      911.28     80.95 o 
 -12   3  15       60.25       80.33     42.97 o 
 -11   3  15      106.90      119.05     56.58 o 
 -10   3  15        1.17        7.23     30.11 o 
  -9   3  15      125.80      187.35     28.41 o 
  -8   3  15       57.94       56.46     23.18 o 
  -7   3  15     5426.71     5307.60     94.33 o 
  -6   3  15     2747.67     2723.75     51.82 o 
  -5   3  15      705.08      702.57     30.55 o 
  -4   3  15      330.87      333.54     32.51 o 
  -3   3  15      209.91      260.06     16.83 o 
  -2   3  15    27366.00    27246.74    356.29 o 
  -1   3  15     3169.20     3129.95     52.17 o 
   0   3  15      463.99      564.43     21.44 o 
   1   3  15      991.56      974.40     24.83 o 
   2   3  15      611.83      606.94     19.45 o 
   3   3  15     2372.22     2180.25     47.54 o 
   4   3  15     3187.33     3110.77    112.85 o 
   5   3  15      199.94      210.39     26.30 o 
   6   3  15      270.28      245.77     37.91 o 
   7   3  15       79.03       53.28     34.71 o 
   8   3  15     1903.51     1819.69    100.69 o 
   9   3  15     3382.25     3286.93    141.34 o 
  10   3  15       20.89      -36.98     36.98 o 
  11   3  15      737.51      827.29     89.48 o 
  12   3  15      117.43      240.00     56.92 o 
 -14   4  15       44.17      -48.40     91.22 o 
 -13   4  15      651.59      724.17    121.01 o 
 -12   4  15      240.72      271.23     65.15 o 
 -11   4  15      863.39      860.17     59.97 o 
 -10   4  15      153.30      179.08     34.66 o 
  -9   4  15       14.49      -13.58     26.58 o 
  -8   4  15      316.47      328.09     36.35 o 
  -7   4  15      239.64      230.92     26.53 o 
  -6   4  15     5864.39     5673.46    116.80 o 
  -5   4  15       27.32       39.07     19.92 o 
  -4   4  15      551.54      533.09     31.13 o 
  -3   4  15       20.21        3.76     17.11 o 
  -2   4  15       33.30       59.03     15.32 o 
  -1   4  15     1320.43     1332.23     37.37 o 
   0   4  15     1927.22     1829.71     79.28 o 
   1   4  15      956.57     1002.72     29.24 o 
   2   4  15     1112.27     1042.19     40.33 o 
   3   4  15      593.09      707.87     52.32 o 
   4   4  15     1034.37      998.18     51.92 o 
   5   4  15      714.19      611.26     38.34 o 
   6   4  15        8.78       -9.36     31.91 o 
   7   4  15     1629.62     1576.87    101.38 o 
   8   4  15      494.15      429.27     65.12 o 
   9   4  15      440.24      364.32     88.06 o 
  10   4  15      208.38      206.30    131.72 o 
  11   4  15        3.62      -24.09     43.70 o 
  12   4  15       10.62      -44.85     78.66 o 
 -13   5  15      637.23      592.00    111.70 o 
 -12   5  15      239.04      242.01     96.80 o 
 -11   5  15      373.36      424.73     55.48 o 
 -10   5  15        6.95      -12.51     35.35 o 
  -9   5  15        2.18       -0.63     28.95 o 
  -8   5  15     3757.19     3700.91     80.48 o 
  -7   5  15      523.27      556.04     35.10 o 
  -6   5  15       11.88       -2.50     22.25 o 
  -5   5  15     1032.84      952.15     38.43 o 
  -4   5  15     1127.08     1068.09     39.15 o 
  -3   5  15     2284.16     2180.36     59.71 o 
  -2   5  15     6262.51     5802.71     95.18 o 
  -1   5  15     1417.59     1476.71     38.31 o 
   0   5  15     3443.02     3285.44     59.18 o 
   1   5  15     2737.86     2782.11     67.88 o 
   2   5  15      346.96      419.89     32.35 o 
   3   5  15     1185.52     1145.00     97.44 o 
   4   5  15     1573.19     1636.69     68.08 o 
   5   5  15       20.72        4.70     27.79 o 
   6   5  15       19.92       -5.53     35.33 o 
   7   5  15      290.84      318.26     48.71 o 
   8   5  15        1.05        4.94     50.75 o 
   9   5  15      952.70     1156.10     92.58 o 
  10   5  15      545.32      597.41     64.85 o 
  11   5  15        7.94      -29.06     52.55 o 
 -12   6  15     1025.14      986.66    132.18 o 
 -11   6  15       74.03      170.15     67.55 o 
 -10   6  15      862.59      969.98     83.58 o 
  -9   6  15     1190.27     1172.88     58.08 o 
  -8   6  15      797.67      862.89     48.50 o 
  -7   6  15       46.05       15.55     27.57 o 
  -6   6  15      262.03      298.73     31.68 o 
  -5   6  15     3510.69     3380.17     74.80 o 
  -4   6  15       86.91       72.78     25.18 o 
  -3   6  15      118.34      189.56     28.91 o 
  -2   6  15     2589.25     2753.15     62.10 o 
  -1   6  15      646.54      712.05     33.58 o 
   0   6  15       15.07        6.36     21.64 o 
   1   6  15     5732.94     5538.54     98.43 o 
   2   6  15       42.46      -17.61     26.89 o 
   3   6  15      832.78      985.65     79.62 o 
   4   6  15       74.39       71.75     35.78 o 
   5   6  15     2549.66     2291.87     85.45 o 
   6   6  15     4439.04     4551.41    127.89 o 
   7   6  15        4.25       20.07     43.36 o 
   8   6  15     1186.52     1377.45     79.20 o 
   9   6  15       13.12        9.52     56.55 o 
  10   6  15      269.60      272.00     61.13 o 
 -11   7  15      126.49      144.50     67.78 o 
 -10   7  15       57.86       85.30     59.57 o 
  -9   7  15      364.69      438.31     68.41 o 
  -8   7  15     2555.56     2691.36    117.16 o 
  -7   7  15       36.80       24.20     34.82 o 
  -6   7  15      469.49      557.03     39.44 o 
  -5   7  15      375.71      338.50     34.48 o 
  -4   7  15      581.97      678.29     38.31 o 
  -3   7  15     2923.36     2786.12     86.12 o 
  -2   7  15      595.10      673.15     48.00 o 
  -1   7  15     3859.53     3858.26     80.56 o 
   0   7  15     2444.61     2399.04     62.89 o 
   1   7  15     1287.20     1179.24     71.57 o 
   2   7  15      344.42      294.18     33.14 o 
   3   7  15     2992.04     2930.16     81.08 o 
   4   7  15      478.61      406.75     50.77 o 
   5   7  15       38.70       80.82     42.79 o 
   6   7  15      138.70      148.77     48.97 o 
   7   7  15     1425.58     1494.23     83.19 o 
   8   7  15      246.80      235.10     55.84 o 
   9   7  15        2.67      -51.43     51.43 o 
 -10   8  15       75.50      -14.37     63.83 o 
  -9   8  15      602.66      563.23    105.18 o 
  -8   8  15     1572.50     1502.79     97.38 o 
  -7   8  15      246.71      373.99     63.86 o 
  -6   8  15     1079.25     1256.23    117.28 o 
  -5   8  15      955.09     1110.37     54.74 o 
  -4   8  15        9.97       25.75     40.80 o 
  -3   8  15      169.72      202.41     37.82 o 
  -2   8  15     1203.87     1179.56     55.75 o 
  -1   8  15      289.80      295.12     45.75 o 
   0   8  15     1038.82     1037.65     46.84 o 
   1   8  15     1252.62     1233.93     53.77 o 
   2   8  15        1.42      -32.11     32.62 o 
   3   8  15      655.86      700.53     48.39 o 
   4   8  15      202.02      190.80     49.75 o 
   5   8  15      341.14      269.24     64.23 o 
   6   8  15      733.48      661.06     85.08 o 
   7   8  15        6.23       -8.42     52.19 o 
   8   8  15       84.74       95.36    101.46 o 
  -8   9  15      176.46      118.79     65.46 o 
  -7   9  15      489.00      618.77     94.94 o 
  -6   9  15      106.83       39.54     59.87 o 
  -5   9  15        8.19       18.62     91.22 o 
  -4   9  15      300.45      312.76     67.85 o 
  -3   9  15       16.94       27.68     52.27 o 
  -2   9  15     1642.43     1797.72     81.82 o 
  -1   9  15       91.21       76.61     45.33 o 
   0   9  15       26.74       24.14     67.12 o 
   1   9  15      456.02      442.63     46.96 o 
   2   9  15       85.82       88.39     48.69 o 
   3   9  15     1224.56     1268.72    112.99 o 
   4   9  15      143.94       85.03     52.58 o 
   5   9  15      309.67      448.23     63.75 o 
   6   9  15        2.96       41.22    148.00 o 
  -5  10  15        2.33       63.30     93.08 o 
  -4  10  15       25.83      -68.88     87.50 o 
  -3  10  15      377.70      344.40    109.84 o 
  -2  10  15       51.90       19.59     67.95 o 
  -1  10  15      375.43      412.38     74.37 o 
   0  10  15      284.71      218.80     69.10 o 
   1  10  15      136.83      186.16     98.67 o 
   2  10  15      871.64     1044.24     98.01 o 
   3  10  15       46.79      102.69     72.98 o 
 -14   0  16       77.38       89.36     83.77 o 
 -13   0  16      915.63      906.61    117.28 o 
 -12   0  16       14.91       26.06     76.33 o 
 -11   0  16     2885.85     2847.68    105.45 o 
 -10   0  16     1544.24     1560.59    112.64 o 
  -9   0  16     1347.96     1209.34     55.44 o 
  -8   0  16      237.23      291.65     33.07 o 
  -7   0  16     5328.37     5097.33    114.93 o 
  -6   0  16       30.40       -3.94     20.67 o 
  -5   0  16     2326.43     2256.58     90.02 o 
  -4   0  16     3454.71     3891.50    122.25 o 
  -3   0  16     3939.49     3945.40     82.34 o 
  -2   0  16     3933.11     4174.47     85.78 o 
  -1   0  16      684.29      676.34     29.01 o 
   0   0  16    33461.94    32122.33    528.45 o 
   1   0  16     1855.54     1785.06     41.44 o 
   2   0  16     7827.51     7858.73    153.21 o 
   3   0  16      642.53      585.57     35.31 o 
   4   0  16      188.51      215.88     29.32 o 
   5   0  16     7560.70     7316.55    153.88 o 
   6   0  16      952.32      868.53     58.60 o 
   7   0  16       87.80       62.53     33.09 o 
   8   0  16       28.31       15.91     34.74 o 
   9   0  16      172.10      173.39     43.29 o 
  10   0  16       88.65       43.56     54.55 o 
  11   0  16     1590.54     1630.53    106.11 o 
  12   0  16       22.15      -21.33     59.22 o 
 -14   1  16       30.43       40.96     64.50 o 
 -13   1  16      342.48      251.23     65.07 o 
 -12   1  16      322.94      260.84     51.29 o 
 -11   1  16     5159.20     5133.87    154.47 o 
 -10   1  16       35.50       31.09     26.97 o 
  -9   1  16     1392.00     1338.80     40.85 o 
  -8   1  16      275.89      255.99     24.56 o 
  -7   1  16       17.23       17.39     16.13 o 
  -6   1  16     7643.25     7456.29    104.47 o 
  -5   1  16      168.69      208.40     17.28 o 
  -4   1  16     5094.15     5061.33     80.99 o 
  -3   1  16      299.60      307.62     17.36 o 
  -2   1  16     9856.17     9526.75    132.38 o 
  -1   1  16       36.00       63.90     12.43 o 
   0   1  16     6665.84     6580.98     89.24 o 
   1   1  16        8.06        3.45      9.63 o 
   2   1  16    11903.33    11813.43    149.43 o 
   3   1  16     2168.84     2109.17     44.91 o 
   4   1  16    10268.35     9496.36    131.18 o 
   5   1  16     1210.16     1241.30     38.08 o 
   6   1  16       16.80       31.96     20.86 o 
   7   1  16      854.25      831.89     36.92 o 
   8   1  16      121.80       79.98     34.41 o 
   9   1  16     5927.68     5813.74    115.28 o 
  10   1  16        2.21        4.03     33.28 o 
  11   1  16      499.51      453.99     46.17 o 
  12   1  16        2.81      -37.06     44.33 o 
 -14   2  16       38.54       67.18     60.38 o 
 -13   2  16      295.05      341.57     51.11 o 
 -12   2  16      826.43      901.02     62.51 o 
 -11   2  16      932.48      887.54     58.35 o 
 -10   2  16      306.39      410.53     42.99 o 
  -9   2  16     1016.35      992.18     45.75 o 
  -8   2  16      400.41      445.36     28.93 o 
  -7   2  16     1208.45     1184.07     34.51 o 
  -6   2  16     2980.75     2762.55     52.39 o 
  -5   2  16     1632.93     1572.99     37.17 o 
  -4   2  16      720.49      733.24     21.70 o 
  -3   2  16      121.28      136.43     14.87 o 
  -2   2  16      441.77      491.78     30.02 o 
  -1   2  16     7403.97     7440.24    110.22 o 
   0   2  16     7231.15     6990.54    101.87 o 
   1   2  16       20.53       19.33     12.03 o 
   2   2  16      569.84      645.61     20.27 o 
   3   2  16        1.82      -14.26     14.26 o 
   4   2  16      358.80      369.82     25.11 o 
   5   2  16     3772.79     3828.68    104.13 o 
   6   2  16     3821.96     3639.91     93.22 o 
   7   2  16       16.35       25.59     32.81 o 
   8   2  16      172.05      193.01     33.04 o 
   9   2  16       72.44       58.01     33.09 o 
  10   2  16       11.33        6.68     34.01 o 
  11   2  16      481.59      575.59     58.61 o 
  12   2  16      104.46      138.82     44.03 o 
 -14   3  16      263.50      203.02     69.02 o 
 -13   3  16       23.27       63.42     60.95 o 
 -12   3  16     1253.82     1237.07     70.38 o 
 -11   3  16      769.16      763.07     57.52 o 
 -10   3  16     2343.36     2396.06     75.38 o 
  -9   3  16       19.12       -5.70     24.62 o 
  -8   3  16      769.32      884.74     38.94 o 
  -7   3  16      980.94      882.16     37.78 o 
  -6   3  16        8.61      -12.61     15.23 o 
  -5   3  16     5675.52     5486.98     93.52 o 
  -4   3  16      114.06       86.72     21.75 o 
  -3   3  16     1009.26      951.12     36.49 o 
  -2   3  16     4833.32     5050.25     82.26 o 
  -1   3  16      243.42      268.87     20.24 o 
   0   3  16      944.31      979.34     31.22 o 
   1   3  16      714.01      780.68     22.89 o 
   2   3  16       19.10        5.25     11.53 o 
   3   3  16     5334.44     4908.56     82.60 o 
   4   3  16      833.72      869.81     38.00 o 
   5   3  16      845.92      861.08     51.16 o 
   6   3  16     1167.44     1238.30    107.58 o 
   7   3  16      961.52      984.57     59.53 o 
   8   3  16     1753.72     1648.63    101.84 o 
   9   3  16      340.63      448.82     45.90 o 
  10   3  16     1773.40     1663.33     91.36 o 
  11   3  16       97.05       40.14     42.88 o 
  12   3  16      258.60      291.27     85.53 o 
 -13   4  16      154.42      142.70     86.57 o 
 -12   4  16     1067.11     1117.36     91.22 o 
 -11   4  16       49.71        5.57     40.93 o 
 -10   4  16      102.71      141.42     38.16 o 
  -9   4  16     2448.45     2360.18     64.95 o 
  -8   4  16       51.50       20.76     24.22 o 
  -7   4  16       13.27        0.24     23.12 o 
  -6   4  16     5187.49     5291.58     95.54 o 
  -5   4  16       51.80        5.54     20.39 o 
  -4   4  16       40.96       55.40     26.87 o 
  -3   4  16     3643.75     3592.71     67.98 o 
  -2   4  16     1468.66     1489.77     37.12 o 
  -1   4  16    12652.13    12938.71    182.25 o 
   0   4  16       19.07       26.97     17.68 o 
   1   4  16     1260.87     1304.59     33.43 o 
   2   4  16     2260.53     2308.21     50.67 o 
   3   4  16     2435.59     2462.87     96.08 o 
   4   4  16     2171.11     1976.36    100.32 o 
   5   4  16      326.98      402.64     51.90 o 
   6   4  16      930.66      971.63     57.52 o 
   7   4  16       31.29       27.44     37.82 o 
   8   4  16       93.74      163.05     43.38 o 
   9   4  16      807.44      786.36     66.64 o 
  10   4  16       59.23       80.03     43.70 o 
  11   4  16        5.60      -12.21     43.55 o 
 -13   5  16      205.38      201.06    104.25 o 
 -12   5  16      132.58       16.75     87.50 o 
 -11   5  16       37.52      -11.31     53.20 o 
 -10   5  16     1377.50     1391.02     73.36 o 
  -9   5  16      646.34      619.88     66.10 o 
  -8   5  16     2326.61     2324.25     64.68 o 
  -7   5  16       31.24       39.54     26.61 o 
  -6   5  16        4.65       16.10     24.43 o 
  -5   5  16     3789.09     3636.25     77.58 o 
  -4   5  16       21.75       18.33     21.65 o 
  -3   5  16     1977.28     2032.32     51.49 o 
  -2   5  16      199.61      185.83     20.56 o 
  -1   5  16      618.43      598.92     27.28 o 
   0   5  16      813.83      799.66     32.85 o 
   1   5  16     2151.34     2242.12     61.36 o 
   2   5  16      917.17      825.37     39.57 o 
   3   5  16     4558.67     4188.60    110.28 o 
   4   5  16      106.56       66.76     34.74 o 
   5   5  16      367.18      367.25     44.31 o 
   6   5  16      690.38      868.19     58.06 o 
   7   5  16     1706.26     1649.55     79.09 o 
   8   5  16     2313.64     2336.19     96.86 o 
   9   5  16      153.89      110.76     51.58 o 
  10   5  16      665.72      675.89     67.76 o 
  11   5  16        5.67      -73.47     79.61 o 
 -12   6  16      643.35      670.18    113.56 o 
 -11   6  16        2.66      -47.11     55.84 o 
 -10   6  16      273.73      328.19     68.88 o 
  -9   6  16      788.97      684.20     63.42 o 
  -8   6  16      156.49      123.01     39.99 o 
  -7   6  16      617.07      625.29     39.86 o 
  -6   6  16     1379.36     1226.45     47.34 o 
  -5   6  16      317.96      334.37     35.26 o 
  -4   6  16      476.46      413.03     32.23 o 
  -3   6  16     1341.00     1384.86     51.64 o 
  -2   6  16      665.35      706.57     37.52 o 
  -1   6  16     1606.52     1606.21     43.13 o 
   0   6  16       33.48        3.98     22.51 o 
   1   6  16       41.83       46.42     24.55 o 
   2   6  16      146.99      172.98     30.30 o 
   3   6  16     1735.58     1698.40    101.94 o 
   4   6  16        3.62       30.82     37.20 o 
   5   6  16      156.60      158.96     43.71 o 
   6   6  16       10.80        7.84     40.32 o 
   7   6  16      581.45      601.25     61.74 o 
   8   6  16       33.06      -26.16     47.42 o 
   9   6  16      588.91      802.58    182.48 o 
  10   6  16      138.16      213.11     86.29 o 
 -11   7  16      117.29      120.88    101.46 o 
 -10   7  16       13.22       19.11     56.98 o 
  -9   7  16      130.31      187.09     61.87 o 
  -8   7  16      105.21      112.81     50.64 o 
  -7   7  16      107.05      162.43     44.29 o 
  -6   7  16        5.39       16.44     29.62 o 
  -5   7  16      361.36      401.73     39.80 o 
  -4   7  16        6.52      -13.95     26.72 o 
  -3   7  16       24.95       13.11     27.36 o 
  -2   7  16      415.70      402.64     56.29 o 
  -1   7  16       37.46        3.97     28.12 o 
   0   7  16       82.53       81.26     28.19 o 
   1   7  16       37.09       49.68     27.03 o 
   2   7  16      136.08       99.88     32.80 o 
   3   7  16       21.99       -5.81     36.07 o 
   4   7  16      892.57      836.10     61.01 o 
   5   7  16       79.85       76.21     50.49 o 
   6   7  16       76.20       27.97     45.44 o 
   7   7  16       68.76       76.24     50.15 o 
   8   7  16       68.71       49.40     53.35 o 
   9   7  16      319.91      271.27     90.63 o 
  -9   8  16       65.07      108.61     61.70 o 
  -8   8  16        3.09       78.50     55.24 o 
  -7   8  16       44.63       14.89     53.97 o 
  -6   8  16       51.22       40.53     41.49 o 
  -5   8  16      259.27      285.89     46.20 o 
  -4   8  16     1357.48     1539.46    101.30 o 
  -3   8  16      344.57      414.52     50.52 o 
  -2   8  16     1461.17     1329.64     60.14 o 
  -1   8  16      162.69      112.35     42.41 o 
   0   8  16      830.77      772.58     51.75 o 
   1   8  16      840.73      906.95     45.84 o 
   2   8  16      716.81      833.62     81.15 o 
   3   8  16       19.15       69.09     35.84 o 
   4   8  16        6.36      -28.98     84.00 o 
   5   8  16      478.00      529.01     62.83 o 
   6   8  16      298.44      284.48     56.94 o 
   7   8  16       20.66      -44.64     74.15 o 
  -7   9  16      955.07      976.52    124.73 o 
  -6   9  16        7.97      -87.50     87.50 o 
  -5   9  16       71.95      178.72     96.80 o 
  -4   9  16       69.10      132.99     67.02 o 
  -3   9  16     1040.88     1286.82     92.46 o 
  -2   9  16      447.90      368.83     54.07 o 
  -1   9  16      189.45      210.90     49.49 o 
   0   9  16       93.63      129.22     46.34 o 
   1   9  16       26.68       81.74     40.12 o 
   2   9  16        7.32       39.89     47.66 o 
   3   9  16      520.33      554.33     64.69 o 
   4   9  16      489.84      399.68     62.19 o 
   5   9  16        8.34       85.26     75.68 o 
   6   9  16      147.40       78.19    109.84 o 
  -4  10  16      405.34      357.43    115.42 o 
  -3  10  16      730.54      800.50    137.76 o 
  -2  10  16       52.36       55.01     64.34 o 
  -1  10  16        8.55      -80.98     80.98 o 
   0  10  16        2.55       58.64     71.67 o 
   1  10  16      465.05      569.66    119.14 o 
   2  10  16     1100.07     1069.53    220.60 o 
 -14   1  17       59.69      144.61     67.78 o 
 -13   1  17       26.19       95.67     60.51 o 
 -12   1  17       98.53      139.11     41.54 o 
 -11   1  17      199.51      207.07     43.38 o 
 -10   1  17      136.46      121.80     33.03 o 
  -9   1  17      513.83      555.07     29.90 o 
  -8   1  17      249.32      251.67     26.12 o 
  -7   1  17      648.30      604.52     30.06 o 
  -6   1  17       97.77       94.55     17.82 o 
  -5   1  17        2.26        8.73     14.83 o 
  -4   1  17        1.32       41.81     24.68 o 
  -3   1  17      485.90      496.86     34.23 o 
  -2   1  17     2551.58     2565.55     48.47 o 
  -1   1  17      172.33      162.98     14.78 o 
   0   1  17     2158.06     2061.57     44.68 o 
   1   1  17     1438.44     1550.89     29.82 o 
   2   1  17     1394.14     1358.16     31.56 o 
   3   1  17      297.25      275.13     21.35 o 
   4   1  17     1178.16     1212.33     36.04 o 
   5   1  17      469.14      464.80     36.45 o 
   6   1  17      161.02      144.92     24.33 o 
   7   1  17      289.00      313.24     28.55 o 
   8   1  17        5.44        5.25     28.67 o 
   9   1  17       99.90       67.03     33.09 o 
  10   1  17        0.10      -14.72     34.44 o 
  11   1  17        0.98       -7.24     36.27 o 
  12   1  17        5.44      -13.55     45.16 o 
 -14   2  17        7.36       16.70     63.59 o 
 -13   2  17       81.11      105.53     47.11 o 
 -12   2  17      174.59      199.17     46.83 o 
 -11   2  17       23.41       17.61     38.21 o 
 -10   2  17       15.57       20.24     29.68 o 
  -9   2  17     2026.98     2058.75     65.70 o 
  -8   2  17      965.43      997.70     75.77 o 
  -7   2  17     8355.63     8001.40    114.20 o 
  -6   2  17      693.08      703.80     27.16 o 
  -5   2  17      813.34      766.96     48.21 o 
  -4   2  17     5784.14     5527.09     78.15 o 
  -3   2  17      221.73      219.13     27.13 o 
  -2   2  17     1083.35     1137.91     36.70 o 
  -1   2  17      913.83      953.92     27.24 o 
   0   2  17     7403.74     7138.39     90.46 o 
   1   2  17     3849.20     3650.19     53.70 o 
   2   2  17     1449.08     1464.25     29.41 o 
   3   2  17      420.95      473.60     32.84 o 
   4   2  17     1035.34      993.90     36.16 o 
   5   2  17      377.82      413.78     38.77 o 
   6   2  17      470.76      435.06     36.51 o 
   7   2  17     1416.68     1365.90     56.71 o 
   8   2  17      542.38      479.84     39.92 o 
   9   2  17     1408.23     1402.49     58.86 o 
  10   2  17      603.65      614.21     48.44 o 
  11   2  17     1978.60     2109.93    182.99 o 
  12   2  17      245.10      298.63     86.29 o 
 -14   3  17       19.77      -55.93     55.93 o 
 -13   3  17      725.09      740.94     78.32 o 
 -12   3  17       14.90       50.13     45.75 o 
 -11   3  17      659.53      723.47     57.67 o 
 -10   3  17       56.18       88.51     33.67 o 
  -9   3  17     1040.33     1048.46     51.10 o 
  -8   3  17     2014.27     1962.39     55.99 o 
  -7   3  17     1466.73     1354.59     44.90 o 
  -6   3  17      101.85      108.68     18.37 o 
  -5   3  17      199.04      122.68     22.10 o 
  -4   3  17       53.12       58.06     21.78 o 
  -3   3  17      394.67      382.54     24.03 o 
  -2   3  17     2650.87     2859.45     56.08 o 
  -1   3  17       32.03       19.84     16.06 o 
   0   3  17     2988.22     2849.77     50.06 o 
   1   3  17     2127.83     2310.39     40.39 o 
   2   3  17     4641.25     4391.73     68.02 o 
   3   3  17      753.86      713.64     34.77 o 
   4   3  17      619.36      699.23     92.41 o 
   5   3  17     4975.73     4476.39    183.22 o 
   6   3  17      637.91      623.03     48.93 o 
   7   3  17       32.27       63.12     32.32 o 
   8   3  17      131.35      126.05     36.64 o 
   9   3  17       20.66      -19.26     36.03 o 
  10   3  17       72.16       65.94     41.00 o 
  11   3  17       90.37      117.58     66.64 o 
  12   3  17        9.11       19.81     79.49 o 
 -13   4  17       92.98       95.88     94.94 o 
 -12   4  17       21.77       56.19     67.95 o 
 -11   4  17      117.76      100.86     45.91 o 
 -10   4  17      522.27      524.34     53.21 o 
  -9   4  17      425.64      463.67     37.54 o 
  -8   4  17      113.38       97.10     27.45 o 
  -7   4  17      686.81      620.24     35.57 o 
  -6   4  17      730.26      759.22     35.85 o 
  -5   4  17      110.67      112.41     23.04 o 
  -4   4  17     7228.20     6795.44    125.18 o 
  -3   4  17      467.18      495.61     27.71 o 
  -2   4  17      222.65      254.31     20.78 o 
  -1   4  17     2916.98     2815.67     61.34 o 
   0   4  17     3523.83     3394.64     64.89 o 
   1   4  17      938.54      965.85     33.43 o 
   2   4  17     3760.35     3669.95     68.05 o 
   3   4  17       73.34      105.09     37.54 o 
   4   4  17     1051.98     1005.53     55.98 o 
   5   4  17      787.20      689.13     67.49 o 
   6   4  17      833.82      846.76     57.44 o 
   7   4  17      796.34      843.79     59.42 o 
   8   4  17      253.96      262.32     50.29 o 
   9   4  17      109.37       50.50     46.68 o 
  10   4  17        2.84      -34.17     41.94 o 
  11   4  17      688.49      840.84     90.97 o 
 -12   5  17      579.14      927.09    124.73 o 
 -11   5  17      322.01      352.45     68.41 o 
 -10   5  17      489.01      571.79     55.52 o 
  -9   5  17      275.44      270.74     42.69 o 
  -8   5  17      413.00      401.74     36.03 o 
  -7   5  17     3315.18     3205.09     74.26 o 
  -6   5  17      225.46      245.78     29.33 o 
  -5   5  17      134.55      134.18     26.77 o 
  -4   5  17     1349.17     1310.50     44.37 o 
  -3   5  17      399.55      426.57     29.11 o 
  -2   5  17       29.95       11.90     20.24 o 
  -1   5  17     1315.60     1360.47     38.82 o 
   0   5  17       21.22       22.66     20.15 o 
   1   5  17      192.82      169.44     27.24 o 
   2   5  17      128.59      133.26     26.70 o 
   3   5  17      620.93      613.82     48.27 o 
   4   5  17      306.72      314.66     40.49 o 
   5   5  17       40.24       50.11     37.68 o 
   6   5  17      551.29      525.12     51.59 o 
   7   5  17       30.65       14.66     41.99 o 
   8   5  17     1306.36     1183.18     74.18 o 
   9   5  17        0.31       -8.09     48.90 o 
  10   5  17        2.96      100.70     57.71 o 
 -12   6  17       14.12        7.45     94.94 o 
 -11   6  17      101.36      141.48     61.83 o 
 -10   6  17     2407.05     2517.85    100.70 o 
  -9   6  17      105.53      111.66     43.47 o 
  -8   6  17      275.94      234.90     39.47 o 
  -7   6  17      412.83      355.21     35.71 o 
  -6   6  17     2227.28     2202.70     69.11 o 
  -5   6  17      969.46      948.11     56.72 o 
  -4   6  17     1878.11     1757.07     54.26 o 
  -3   6  17     4234.20     4183.36     98.43 o 
  -2   6  17     5552.70     5507.88     98.23 o 
  -1   6  17     2001.50     1928.72     53.72 o 
   0   6  17     1785.30     1885.61     65.74 o 
   1   6  17       61.05       64.15     24.75 o 
   2   6  17     3488.86     3395.99    100.38 o 
   3   6  17      844.29      803.63     54.26 o 
   4   6  17      306.59      247.14     43.43 o 
   5   6  17     2081.09     2235.71    130.30 o 
   6   6  17       97.91      105.45     46.50 o 
   7   6  17       42.33       69.96     46.70 o 
   8   6  17     1082.04      917.19     72.28 o 
   9   6  17      152.26       99.96     54.94 o 
  10   6  17     1184.34     1382.78    123.77 o 
 -11   7  17        1.92      -80.05     91.22 o 
 -10   7  17      428.73      402.60     75.03 o 
  -9   7  17      318.68      285.06     66.39 o 
  -8   7  17        1.05      -31.19     45.97 o 
  -7   7  17     1050.94     1043.44     63.18 o 
  -6   7  17      108.78      135.95     36.80 o 
  -5   7  17       12.26        8.10     28.37 o 
  -4   7  17     1485.26     1514.78     54.30 o 
  -3   7  17       28.77      -21.84     26.43 o 
  -2   7  17        4.33      -26.40     32.26 o 
  -1   7  17     1334.71     1379.56     55.80 o 
   0   7  17      597.43      623.61     38.48 o 
   1   7  17     5743.02     5852.63    107.99 o 
   2   7  17        6.92      -16.97     30.61 o 
   3   7  17     2533.91     2436.19     77.72 o 
   4   7  17      324.60      371.72     67.28 o 
   5   7  17       78.58       61.58     44.38 o 
   6   7  17     1538.10     1855.98    133.82 o 
   7   7  17      185.07      147.07     53.81 o 
   8   7  17     1123.65     1178.79     83.30 o 
  -9   8  17      150.02      201.99     69.77 o 
  -8   8  17       65.74      -22.74     67.02 o 
  -7   8  17       30.76       13.54     57.16 o 
  -6   8  17      557.89      637.00     58.16 o 
  -5   8  17      155.33      181.93     47.11 o 
  -4   8  17      473.90      485.70     54.05 o 
  -3   8  17      802.04      869.19     66.64 o 
  -2   8  17     1078.48     1160.80     98.61 o 
  -1   8  17      621.48      720.53     85.58 o 
   0   8  17     1335.05     1344.59     59.27 o 
   1   8  17      198.74      267.22     40.26 o 
   2   8  17      850.62      894.32     54.43 o 
   3   8  17      139.53      167.97     38.82 o 
   4   8  17        5.93        7.42     47.84 o 
   5   8  17     2113.97     2077.48     94.58 o 
   6   8  17       21.25       17.53     48.54 o 
   7   8  17       10.18       16.12     82.84 o 
  -7   9  17      561.51      586.43     78.69 o 
  -6   9  17      281.28      312.75    104.25 o 
  -5   9  17      744.55      577.10    115.42 o 
  -4   9  17        1.05      -47.09     61.69 o 
  -3   9  17      317.73      373.97     85.63 o 
  -2   9  17      138.96       15.19     68.88 o 
  -1   9  17      129.54      146.70     70.74 o 
   0   9  17      678.67      721.70     75.27 o 
   1   9  17       32.88       76.43     47.07 o 
   2   9  17      113.55      159.45     52.03 o 
   3   9  17       21.22       67.91     51.44 o 
   4   9  17       77.90       21.23     51.96 o 
   5   9  17      413.97      411.78     88.17 o 
  -3  10  17        9.18       91.22     98.67 o 
  -2  10  17       13.93      -73.53     73.53 o 
  -1  10  17      152.17      134.43     74.30 o 
   0  10  17      171.54       92.29    123.80 o 
   1  10  17      253.73      188.02    100.53 o 
 -14   0  18      178.33      167.55     96.80 o 
 -13   0  18     3199.64     2801.74    186.16 o 
 -12   0  18       92.57      130.31     83.77 o 
 -11   0  18     1026.82      982.94    106.11 o 
 -10   0  18     1577.32     1698.82     69.98 o 
  -9   0  18     5759.13     5601.73    158.38 o 
  -8   0  18     2306.19     2472.26     76.95 o 
  -7   0  18      110.84       86.44     27.81 o 
  -6   0  18     3358.99     3560.23     90.03 o 
  -5   0  18     2012.62     1986.78     68.79 o 
  -4   0  18     9854.82    10118.80    182.44 o 
  -3   0  18      795.42      795.10     34.66 o 
  -2   0  18     3195.72     3090.98     71.47 o 
  -1   0  18      545.50      602.81     30.05 o 
   0   0  18       59.41      120.14     20.39 o 
   1   0  18     2100.57     1859.32     71.74 o 
   2   0  18    22408.08    21897.55    380.83 o 
   3   0  18     4515.47     4341.05    118.41 o 
   4   0  18     7222.54     6573.11    141.45 o 
   5   0  18      224.51      230.99     35.33 o 
   6   0  18       10.98       69.02     32.30 o 
   7   0  18    10048.64     9898.96    207.37 o 
   8   0  18      164.07      226.76     43.30 o 
   9   0  18     1276.60     1295.53    130.72 o 
  10   0  18       14.37       -5.22     57.85 o 
  11   0  18     1046.51      977.93     98.67 o 
  12   0  18      132.89      176.85    124.73 o 
 -14   1  18      622.10      657.18     85.56 o 
 -13   1  18      591.15      634.92     80.95 o 
 -12   1  18      571.82      549.54     70.76 o 
 -11   1  18       17.80      -13.24     37.50 o 
 -10   1  18      106.81      152.78     31.45 o 
  -9   1  18      345.37      352.54     27.38 o 
  -8   1  18     2747.29     2664.82     68.39 o 
  -7   1  18     4610.95     4352.18     97.95 o 
  -6   1  18     3691.28     3470.23     61.35 o 
  -5   1  18     1992.40     1929.96     47.42 o 
  -4   1  18     1175.53     1243.78     32.79 o 
  -3   1  18      219.33      222.30     30.83 o 
  -2   1  18     8199.12     8015.83    126.62 o 
  -1   1  18       22.80       32.65     13.22 o 
   0   1  18     3220.67     3204.18     53.14 o 
   1   1  18       94.70      120.12     12.12 o 
   2   1  18     1009.56     1030.30     41.78 o 
   3   1  18     1564.56     1474.31     42.49 o 
   4   1  18       81.97      108.40     20.86 o 
   5   1  18     3673.21     3519.52     75.09 o 
   6   1  18     2436.73     2425.37     57.68 o 
   7   1  18       38.24       12.23     24.84 o 
   8   1  18      401.72      372.94     37.52 o 
   9   1  18     1196.83     1226.25     58.70 o 
  10   1  18        8.52       32.32     34.79 o 
  11   1  18     1050.45     1185.61     79.27 o 
  12   1  18        7.52      -17.04     84.90 o 
 -14   2  18       88.28       63.62     68.30 o 
 -13   2  18     1657.02     1563.66     79.00 o 
 -12   2  18      229.24      220.69     48.79 o 
 -11   2  18       45.73       40.28     41.14 o 
 -10   2  18     2057.85     2119.65    105.12 o 
  -9   2  18     1457.29     1489.26     56.89 o 
  -8   2  18      327.11      350.95     33.37 o 
  -7   2  18      857.62      846.71     30.91 o 
  -6   2  18     4309.79     4176.89     69.75 o 
  -5   2  18     1084.06      999.63     41.09 o 
  -4   2  18     7726.07     7645.31    116.58 o 
  -3   2  18      738.60      778.25     26.59 o 
  -2   2  18     2915.40     2758.19     48.32 o 
  -1   2  18      829.16      818.07     30.25 o 
   0   2  18      168.22      234.75     16.17 o 
   1   2  18     5345.05     5315.97     71.88 o 
   2   2  18     3566.39     3253.77     63.70 o 
   3   2  18       76.61       77.57     20.06 o 
   4   2  18      150.69      127.76     22.30 o 
   5   2  18     3242.58     3093.16     98.57 o 
   6   2  18      507.78      464.57     38.51 o 
   7   2  18     4134.10     4055.25     98.69 o 
   8   2  18     1349.23     1174.84     92.75 o 
   9   2  18       56.39       38.10     39.09 o 
  10   2  18      154.43      211.88     44.40 o 
  11   2  18      635.69      688.22     59.37 o 
  12   2  18        4.57       40.23     78.95 o 
 -13   3  18      137.44      139.33     67.78 o 
 -12   3  18        8.07      -38.61     46.84 o 
 -11   3  18       10.47       13.53     40.47 o 
 -10   3  18       46.08       55.67     39.37 o 
  -9   3  18      113.82      134.61     33.22 o 
  -8   3  18     2297.81     2274.32     69.31 o 
  -7   3  18      453.22      459.47     31.59 o 
  -6   3  18      825.10      958.57     46.34 o 
  -5   3  18       90.06      110.92     22.98 o 
  -4   3  18      958.44      910.10     43.35 o 
  -3   3  18     5369.61     5266.56     88.60 o 
  -2   3  18     1002.81      954.08     32.54 o 
  -1   3  18     4222.02     4323.20     75.55 o 
   0   3  18      267.26      318.32     19.37 o 
   1   3  18     1417.29     1394.76     49.66 o 
   2   3  18      621.51      646.67     33.04 o 
   3   3  18      332.72      341.64     28.49 o 
   4   3  18     2669.74     2545.43     90.09 o 
   5   3  18      833.83      791.48     65.01 o 
   6   3  18      601.61      567.57     49.91 o 
   7   3  18       99.28      127.16     35.35 o 
   8   3  18        3.09        5.16     35.22 o 
   9   3  18       93.94       73.34     41.73 o 
  10   3  18      275.64      272.83     69.86 o 
  11   3  18       27.40       35.16     46.82 o 
 -13   4  18      103.83       81.07     88.43 o 
 -12   4  18      766.00      768.66    101.46 o 
 -11   4  18      261.38      285.53     64.34 o 
 -10   4  18     1935.33     1976.78     88.70 o 
  -9   4  18        8.94      -28.00     28.00 o 
  -8   4  18       87.66       84.43     27.95 o 
  -7   4  18     2557.89     2584.44     64.60 o 
  -6   4  18      502.95      513.84     34.07 o 
  -5   4  18     1455.08     1374.72     45.25 o 
  -4   4  18     2631.95     2627.10     68.39 o 
  -3   4  18      891.20      975.13     40.92 o 
  -2   4  18      111.50       81.08     20.52 o 
  -1   4  18      500.60      504.38     36.10 o 
   0   4  18      576.39      528.02     27.71 o 
   1   4  18     5187.18     5138.17    107.43 o 
   2   4  18      302.70      322.22     37.22 o 
   3   4  18     3754.34     3543.28     97.99 o 
   4   4  18     1595.35     1433.94     63.97 o 
   5   4  18     1927.18     1721.37     72.74 o 
   6   4  18     1063.26     1074.84     61.81 o 
   7   4  18        6.36      -35.94     35.94 o 
   8   4  18     1724.21     1726.46     81.75 o 
   9   4  18      505.65      483.96     55.89 o 
  10   4  18      529.69      598.08     60.60 o 
  11   4  18       28.82      -41.99     99.60 o 
 -12   5  18       98.79       90.20     61.20 o 
 -11   5  18      183.58      210.85     83.77 o 
 -10   5  18       96.15      132.15     58.30 o 
  -9   5  18      230.83      253.14     39.49 o 
  -8   5  18     2690.60     2803.88     88.64 o 
  -7   5  18      181.17      134.22     29.74 o 
  -6   5  18     1484.03     1437.23     49.68 o 
  -5   5  18      443.00      454.79     46.60 o 
  -4   5  18      345.53      316.94     32.21 o 
  -3   5  18     1513.19     1515.07     47.26 o 
  -2   5  18       11.85      -17.79     22.98 o 
  -1   5  18     3733.92     3817.56     68.24 o 
   0   5  18      155.53      169.02     24.33 o 
   1   5  18     4606.10     4410.03     93.15 o 
   2   5  18     1810.82     1717.94    106.11 o 
   3   5  18       38.92       23.30     33.73 o 
   4   5  18      143.22      105.82     40.44 o 
   5   5  18      490.96      424.57     82.52 o 
   6   5  18      158.88      124.78     41.71 o 
   7   5  18     1254.08     1215.92     73.00 o 
   8   5  18      160.73      247.84     55.17 o 
   9   5  18      204.27      218.65     56.58 o 
  10   5  18      302.96      187.87     79.61 o 
 -11   6  18      357.41      346.26     96.80 o 
 -10   6  18      254.65      287.61     51.44 o 
  -9   6  18        1.62       39.17     62.29 o 
  -8   6  18       49.69      109.76     41.49 o 
  -7   6  18      604.30      620.89     49.79 o 
  -6   6  18      331.11      347.85     35.11 o 
  -5   6  18      101.56      141.59     29.52 o 
  -4   6  18      282.14      318.59     32.38 o 
  -3   6  18      946.26      987.22     60.89 o 
  -2   6  18      199.40      207.92     31.33 o 
  -1   6  18      868.98      859.54     44.49 o 
   0   6  18      131.14      129.82     27.41 o 
   1   6  18     1516.41     1578.71     83.57 o 
   2   6  18      109.00      186.41     42.21 o 
   3   6  18      136.77      161.75     42.80 o 
   4   6  18      562.80      592.38     52.87 o 
   5   6  18       80.02      139.03     54.99 o 
   6   6  18      192.80      298.74     62.96 o 
   7   6  18        0.46       61.74     48.90 o 
   8   6  18       85.69       31.82     96.57 o 
   9   6  18        2.91      -67.78     67.78 o 
 -10   7  18       22.34      -61.87     61.87 o 
  -9   7  18      324.11      322.06     66.39 o 
  -8   7  18       87.66      115.79     46.14 o 
  -7   7  18      352.02      342.31     50.15 o 
  -6   7  18       19.40      -33.92     37.59 o 
  -5   7  18      122.59       81.72     31.84 o 
  -4   7  18       10.26       47.23     29.90 o 
  -3   7  18      590.56      549.23     37.83 o 
  -2   7  18     1263.84     1291.17     86.25 o 
  -1   7  18      397.94      453.92     40.84 o 
   0   7  18      931.39     1006.15     53.45 o 
   1   7  18      254.83      208.22     36.26 o 
   2   7  18        7.61      -33.74     54.55 o 
   3   7  18      704.65      771.87     70.48 o 
   4   7  18      236.36      258.16     50.28 o 
   5   7  18        6.20       54.22     46.79 o 
   6   7  18      112.88       60.75     58.96 o 
   7   7  18      253.21      187.01     55.11 o 
   8   7  18       37.59      -74.48     74.48 o 
  -9   8  18       62.27       28.14     62.52 o 
  -8   8  18      355.34      313.93     69.73 o 
  -7   8  18        6.86      -54.33     54.33 o 
  -6   8  18      260.30      185.83     48.21 o 
  -5   8  18     1068.18     1077.12     64.96 o 
  -4   8  18      266.07      244.47     62.62 o 
  -3   8  18      816.11      898.15     56.43 o 
  -2   8  18       32.87       42.55     40.06 o 
  -1   8  18      138.25      208.49     39.14 o 
   0   8  18       23.89       48.29     40.59 o 
   1   8  18      420.26      465.54     45.03 o 
   2   8  18      449.86      615.36     52.93 o 
   3   8  18       65.39      115.30     39.59 o 
   4   8  18      780.73      921.87     70.53 o 
   5   8  18      368.56      412.43     71.76 o 
   6   8  18      173.05      100.90     53.37 o 
  -7   9  18       57.40       20.48     91.22 o 
  -6   9  18      423.62      273.66    107.97 o 
  -5   9  18      136.54      186.16     98.67 o 
  -4   9  18      362.40      419.45    113.56 o 
  -3   9  18      205.18      156.34     67.55 o 
  -2   9  18      217.43      106.86    104.25 o 
  -1   9  18      998.91     1018.83    102.39 o 
   0   9  18      961.06      904.75    122.87 o 
   1   9  18        3.55       15.82     56.60 o 
   2   9  18        6.20      -44.77     47.84 o 
   3   9  18      327.57      247.12     72.51 o 
   4   9  18      241.41      237.06     80.95 o 
  -1  10  18       52.54      -24.09     68.30 o 
 -14   1  19       34.08      -37.07     61.70 o 
 -13   1  19       22.47        3.49     61.83 o 
 -12   1  19        9.51      -37.23     56.60 o 
 -11   1  19      384.96      319.62     49.03 o 
 -10   1  19       84.53       77.65     29.21 o 
  -9   1  19      153.77      160.68     25.06 o 
  -8   1  19      555.18      539.45     29.33 o 
  -7   1  19     4373.90     4266.06     80.96 o 
  -6   1  19     1431.67     1291.66     40.87 o 
  -5   1  19       87.61       84.82     23.67 o 
  -4   1  19     1068.66     1035.69     35.81 o 
  -3   1  19       25.50       23.38     14.68 o 
  -2   1  19      344.77      370.86     21.00 o 
  -1   1  19       87.46      104.55     16.64 o 
   0   1  19      560.56      613.45     23.54 o 
   1   1  19      538.29      562.99     22.20 o 
   2   1  19      233.69      218.08     22.18 o 
   3   1  19      318.35      373.81     26.48 o 
   4   1  19      686.26      652.96     32.75 o 
   5   1  19     3151.41     2953.86     62.33 o 
   6   1  19      112.26      117.66     26.32 o 
   7   1  19      101.82       98.00     27.41 o 
   8   1  19      718.62      644.35     45.40 o 
   9   1  19      677.57      624.43     46.73 o 
  10   1  19      264.39      315.95     43.65 o 
  11   1  19      102.36       94.35     49.44 o 
 -14   2  19       15.99       28.54     69.10 o 
 -13   2  19      225.64      228.37     70.42 o 
 -12   2  19      149.03      119.27     47.22 o 
 -11   2  19      302.14      252.44     48.97 o 
 -10   2  19       13.62        0.49     31.75 o 
  -9   2  19       28.05      -16.61     29.67 o 
  -8   2  19       30.38       32.70     27.90 o 
  -7   2  19      928.78      968.62     37.53 o 
  -6   2  19      208.11      209.20     21.70 o 
  -5   2  19     3101.94     2947.39     71.61 o 
  -4   2  19      468.89      480.31     25.46 o 
  -3   2  19     2004.10     2093.79     44.76 o 
  -2   2  19      559.64      578.79     23.52 o 
  -1   2  19      310.55      329.98     20.12 o 
   0   2  19    10090.73     9895.97    139.21 o 
   1   2  19      757.73      834.60     34.83 o 
   2   2  19     2804.58     2577.32     56.95 o 
   3   2  19     2148.22     2101.39     52.54 o 
   4   2  19     1251.47     1145.82     40.94 o 
   5   2  19     1586.96     1487.70     48.45 o 
   6   2  19      462.49      446.16     41.92 o 
   7   2  19      491.11      450.41     43.39 o 
   8   2  19       10.69        6.05     34.15 o 
   9   2  19       58.34       23.12     38.22 o 
  10   2  19      134.01      168.04     44.69 o 
  11   2  19      117.38      157.49     49.13 o 
 -13   3  19       37.74       37.94     60.51 o 
 -12   3  19       35.09       -8.92     59.06 o 
 -11   3  19     1317.51     1353.31     96.99 o 
 -10   3  19      154.38       87.86     42.91 o 
  -9   3  19      303.56      355.98     41.11 o 
  -8   3  19      436.07      399.08     38.05 o 
  -7   3  19      690.79      677.05     36.65 o 
  -6   3  19     1775.05     1635.17     49.71 o 
  -5   3  19      394.37      385.91     28.74 o 
  -4   3  19     1382.67     1443.65     42.02 o 
  -3   3  19        2.12        3.20     18.89 o 
  -2   3  19     3758.13     3694.00     68.69 o 
  -1   3  19      386.36      410.60     24.66 o 
   0   3  19     3409.32     3465.74     65.99 o 
   1   3  19       66.20       59.90     25.16 o 
   2   3  19      207.03      161.83     25.35 o 
   3   3  19      283.71      270.44     40.57 o 
   4   3  19     4456.87     4262.40    110.19 o 
   5   3  19     1765.01     1780.43     74.77 o 
   6   3  19       77.08       16.84     32.18 o 
   7   3  19     1056.52     1017.30     63.41 o 
   8   3  19      760.02      729.57     61.00 o 
   9   3  19     1412.99     1500.93     69.96 o 
  10   3  19        5.29       17.81     43.38 o 
  11   3  19      193.39      228.29     86.64 o 
 -13   4  19      819.93      936.50     93.43 o 
 -12   4  19       53.91       66.73     59.19 o 
 -11   4  19        5.06       39.09     55.29 o 
 -10   4  19      191.41      142.43     47.95 o 
  -9   4  19        0.31       -7.36     34.16 o 
  -8   4  19      932.49     1017.79     44.59 o 
  -7   4  19       31.25        2.73     26.07 o 
  -6   4  19      508.47      495.45     33.25 o 
  -5   4  19     3500.26     3492.22    122.48 o 
  -4   4  19       23.04      -16.01     28.16 o 
  -3   4  19       37.46       50.08     21.06 o 
  -2   4  19      373.77      354.57     26.63 o 
  -1   4  19       21.72       14.96     20.94 o 
   0   4  19     3461.03     3294.65     65.71 o 
   1   4  19     1324.56     1232.02     45.32 o 
   2   4  19      219.42      285.70     37.48 o 
   3   4  19     1313.56     1185.68     72.36 o 
   4   4  19        9.75        1.66     33.26 o 
   5   4  19      287.31      241.27     42.98 o 
   6   4  19      721.07      677.77     57.45 o 
   7   4  19      748.44      743.20     60.05 o 
   8   4  19        3.84      -37.67     37.67 o 
   9   4  19      595.59      597.05     90.94 o 
  10   4  19      173.71      177.32     60.19 o 
 -12   5  19     1079.07     1178.85     97.74 o 
 -11   5  19      263.01      224.63     66.23 o 
 -10   5  19       13.23       22.67     55.93 o 
  -9   5  19      148.75      107.36     42.62 o 
  -8   5  19     1366.00     1462.39     54.59 o 
  -7   5  19       65.18       33.95     28.18 o 
  -6   5  19      118.84       72.94     28.60 o 
  -5   5  19      504.75      538.39     34.85 o 
  -4   5  19      280.23      273.32     32.77 o 
  -3   5  19     1960.27     1782.97     51.73 o 
  -2   5  19      905.40      892.95     37.31 o 
  -1   5  19      332.03      323.50     27.75 o 
   0   5  19     2817.63     2907.04     63.31 o 
   1   5  19       14.38       15.99     32.76 o 
   2   5  19      194.21      224.53     38.49 o 
   3   5  19     3477.53     3531.94    103.42 o 
   4   5  19       59.91       49.29     39.13 o 
   5   5  19      131.65      112.33     41.10 o 
   6   5  19      682.47      600.12    112.93 o 
   7   5  19      551.87      568.17     65.91 o 
   8   5  19      220.06      251.32     53.10 o 
   9   5  19      232.02      383.04     61.66 o 
  10   5  19      774.17      905.39    201.99 o 
 -11   6  19        1.23       39.09     93.08 o 
 -10   6  19      612.22      773.01     62.32 o 
  -9   6  19      345.23      356.88     50.76 o 
  -8   6  19      243.10      226.99     58.33 o 
  -7   6  19      126.50      142.72     37.38 o 
  -6   6  19      167.22      167.80     31.68 o 
  -5   6  19        8.64      -27.68     27.68 o 
  -4   6  19     5198.37     5187.53     99.49 o 
  -3   6  19     1438.93     1610.17     57.69 o 
  -2   6  19       47.52       27.19     25.29 o 
  -1   6  19     1779.76     1900.79     64.76 o 
   0   6  19        8.31       53.70     29.52 o 
   1   6  19     1951.89     1799.36     73.74 o 
   2   6  19       97.45       99.02     39.96 o 
   3   6  19      916.79      867.50     59.24 o 
   4   6  19     1895.34     1725.15     78.83 o 
   5   6  19      246.94      229.64     49.57 o 
   6   6  19      799.43      731.56     62.79 o 
   7   6  19      622.55      695.61     66.19 o 
   8   6  19       29.46       11.13     50.26 o 
   9   6  19      119.41      167.00     82.96 o 
 -10   7  19      796.56      704.23     83.40 o 
  -9   7  19      112.17      143.04     60.17 o 
  -8   7  19     1848.91     1972.19    127.95 o 
  -7   7  19      422.29      400.34    107.96 o 
  -6   7  19      204.47      170.66     46.27 o 
  -5   7  19     1119.56     1117.30     50.36 o 
  -4   7  19        0.21      -29.92     29.92 o 
  -3   7  19     1215.19     1307.65     65.51 o 
  -2   7  19      155.21      132.04     34.80 o 
  -1   7  19       93.44       76.87     32.96 o 
   0   7  19     1990.69     2003.89     78.52 o 
   1   7  19      167.38      156.63     36.11 o 
   2   7  19      287.62      244.14     38.95 o 
   3   7  19     3580.04     3717.33    167.69 o 
   4   7  19       21.75       53.06     44.61 o 
   5   7  19      326.53      370.37     56.37 o 
   6   7  19      938.35      981.10     72.86 o 
   7   7  19      666.66      694.03    105.39 o 
   8   7  19      283.56      243.45     95.87 o 
  -8   8  19       43.86       35.74     63.14 o 
  -7   8  19      414.43      509.56     59.45 o 
  -6   8  19      295.76      333.30     71.95 o 
  -5   8  19        9.89      -11.75     58.54 o 
  -4   8  19      316.41      331.86     66.23 o 
  -3   8  19      609.70      570.02     57.32 o 
  -2   8  19      111.26      161.31     96.80 o 
  -1   8  19      799.48      785.56     59.84 o 
   0   8  19       94.14      123.54     52.37 o 
   1   8  19      546.36      572.35    114.72 o 
   2   8  19       35.52       50.34     38.74 o 
   3   8  19        0.92       69.53     40.37 o 
   4   8  19      643.03      647.17     66.25 o 
   5   8  19        9.03       30.56     51.50 o 
   6   8  19        5.23        0.41     74.16 o 
  -6   9  19       92.04       44.68    100.53 o 
  -5   9  19       89.49      157.15     71.83 o 
  -4   9  19        5.55       37.25     60.51 o 
  -3   9  19      196.18      109.29     76.33 o 
  -2   9  19      638.36      681.38     97.74 o 
  -1   9  19       18.38       67.02     91.22 o 
   0   9  19       39.51       68.59     59.80 o 
   1   9  19        4.12      -33.72     58.15 o 
   2   9  19        6.03      -35.31     58.59 o 
   3   9  19      515.17      563.28     87.53 o 
   4   9  19      150.97      133.33    103.32 o 
 -14   0  20       45.74       98.67     94.94 o 
 -13   0  20       53.64       13.03     83.77 o 
 -12   0  20       50.95      -52.13     85.63 o 
 -11   0  20      623.43      677.63    106.11 o 
 -10   0  20      511.15      504.04     47.41 o 
  -9   0  20     2461.46     2355.21     80.02 o 
  -8   0  20       10.80       48.74     30.09 o 
  -7   0  20     3719.99     3518.33     93.33 o 
  -6   0  20     5540.83     5736.07    127.30 o 
  -5   0  20      524.85      571.18     38.76 o 
  -4   0  20     4545.37     4083.92    120.18 o 
  -3   0  20       26.17       30.92     20.81 o 
  -2   0  20     6669.67     6658.03    130.85 o 
  -1   0  20        6.44      -19.18     19.18 o 
   0   0  20     2720.23     2605.46     65.18 o 
   1   0  20     1097.35     1076.98     55.10 o 
   2   0  20      224.78      221.40     30.76 o 
   3   0  20     3294.07     3224.85     87.86 o 
   4   0  20     2614.97     2559.51    129.06 o 
   5   0  20      368.11      342.37     39.81 o 
   6   0  20     6598.74     6400.50    149.42 o 
   7   0  20      143.30      129.26     40.79 o 
   8   0  20       39.51       42.58     41.08 o 
   9   0  20     3258.91     3403.04    230.84 o 
  10   0  20      294.48      306.20     71.63 o 
  11   0  20      879.50      893.15     93.04 o 
 -13   1  20      150.19      140.72     78.19 o 
 -12   1  20     1398.00     1445.31     96.09 o 
 -11   1  20     5091.47     4868.26    130.46 o 
 -10   1  20      660.52      719.72     66.57 o 
  -9   1  20      108.22       83.82     28.73 o 
  -8   1  20      661.62      632.77     31.79 o 
  -7   1  20      421.76      405.99     29.16 o 
  -6   1  20    15306.55    14942.49    212.88 o 
  -5   1  20     1925.41     1976.57     57.20 o 
  -4   1  20      446.41      391.07     36.01 o 
  -3   1  20      348.46      394.74     27.17 o 
  -2   1  20      890.93      905.97     30.13 o 
  -1   1  20      476.89      441.46     25.16 o 
   0   1  20    23415.84    22890.44    276.95 o 
   1   1  20      520.84      495.23     27.30 o 
   2   1  20      554.16      563.39     29.26 o 
   3   1  20      109.57       84.86     22.55 o 
   4   1  20     1730.79     1686.72     49.43 o 
   5   1  20     4747.01     4657.68     83.16 o 
   6   1  20       59.62       53.50     25.48 o 
   7   1  20       65.89       19.16     29.56 o 
   8   1  20      193.52      194.46     36.95 o 
   9   1  20     1693.88     1625.08     84.51 o 
  10   1  20       12.27      -24.04     38.30 o 
  11   1  20       81.73       36.30     84.25 o 
 -13   2  20      293.23      315.55     73.58 o 
 -12   2  20       17.74       71.33     46.57 o 
 -11   2  20      428.36      459.73     52.22 o 
 -10   2  20      542.11      527.29     53.01 o 
  -9   2  20      664.09      600.73     43.45 o 
  -8   2  20       47.35       73.95     30.32 o 
  -7   2  20      514.63      607.36     32.55 o 
  -6   2  20      858.96      833.39     32.47 o 
  -5   2  20       44.27       23.96     24.12 o 
  -4   2  20     2230.34     2166.48     52.74 o 
  -3   2  20     1501.48     1600.13     62.65 o 
  -2   2  20      643.88      641.26     41.61 o 
  -1   2  20     2109.15     2030.66     43.03 o 
   0   2  20     1224.72     1233.21     41.63 o 
   1   2  20        2.17      -14.63     18.41 o 
   2   2  20      492.61      553.95     40.64 o 
   3   2  20     3455.88     3217.02     67.76 o 
   4   2  20     2358.62     2355.68     58.74 o 
   5   2  20       97.48       79.16     29.62 o 
   6   2  20      109.66      102.57     33.72 o 
   7   2  20      360.87      327.65     40.68 o 
   8   2  20       42.02       17.57     37.35 o 
   9   2  20     1296.22     1413.24     67.23 o 
  10   2  20       68.80       49.39     44.01 o 
  11   2  20      118.87       81.11     78.12 o 
 -13   3  20        1.45      -11.79     65.07 o 
 -12   3  20     1209.91     1376.56     95.38 o 
 -11   3  20      374.20      514.45     65.97 o 
 -10   3  20        6.63        8.66     40.77 o 
  -9   3  20      313.19      360.37     40.67 o 
  -8   3  20       14.23       28.20     30.29 o 
  -7   3  20     1664.83     1622.43     51.17 o 
  -6   3  20     2231.05     2149.67     58.16 o 
  -5   3  20     1378.99     1422.59     52.56 o 
  -4   3  20       24.14       -7.76     19.42 o 
  -3   3  20      379.33      435.63     48.78 o 
  -2   3  20     5096.10     4989.94     96.46 o 
  -1   3  20     2186.25     2232.52     67.25 o 
   0   3  20     9000.23     9076.88    136.40 o 
   1   3  20      499.63      512.86     40.03 o 
   2   3  20      156.89      172.29     27.36 o 
   3   3  20     4536.19     4321.76     92.21 o 
   4   3  20       42.02       15.82     37.62 o 
   5   3  20       60.87       78.33     31.02 o 
   6   3  20     2034.86     2002.05     70.40 o 
   7   3  20      139.14      222.60     39.39 o 
   8   3  20      849.02      845.95     88.94 o 
   9   3  20      618.25      624.55     54.44 o 
  10   3  20      164.60      188.31     48.10 o 
 -12   4  20       34.53       23.13     63.14 o 
 -11   4  20       22.12       41.85     57.16 o 
 -10   4  20      953.52      902.05     64.20 o 
  -9   4  20      209.16      163.79     44.31 o 
  -8   4  20     1073.64     1018.06     54.71 o 
  -7   4  20      455.87      353.39     54.70 o 
  -6   4  20     1126.62     1116.47     43.85 o 
  -5   4  20     3792.50     3823.11     78.54 o 
  -4   4  20      535.02      507.08     36.39 o 
  -3   4  20     1528.40     1466.78     49.32 o 
  -2   4  20      251.36      249.80     25.66 o 
  -1   4  20     3568.42     3836.63     85.43 o 
   0   4  20      208.38      179.52     24.20 o 
   1   4  20       12.39       17.63     23.66 o 
   2   4  20       60.25       58.41     35.18 o 
   3   4  20        7.29       34.22     33.09 o 
   4   4  20      939.83      919.11     56.46 o 
   5   4  20     1256.08     1230.13     67.10 o 
   6   4  20      173.32      181.15     45.31 o 
   7   4  20      868.92      902.63     65.68 o 
   8   4  20      669.74      627.09     55.18 o 
   9   4  20       18.81       22.91     42.52 o 
  10   4  20     1050.75     1110.01    111.75 o 
 -12   5  20     1108.55     1224.63     98.49 o 
 -11   5  20        1.09      -58.30     58.30 o 
 -10   5  20       14.72      -12.61     54.62 o 
  -9   5  20      310.52      302.86     69.81 o 
  -8   5  20      484.64      541.16     45.00 o 
  -7   5  20      336.14      327.49     34.78 o 
  -6   5  20      339.47      340.67     33.89 o 
  -5   5  20      825.05      844.06     40.90 o 
  -4   5  20      153.06      144.07     31.59 o 
  -3   5  20       66.79      101.64     25.24 o 
  -2   5  20      938.64      905.54     40.66 o 
  -1   5  20     1636.93     1655.22     50.16 o 
   0   5  20       98.25      115.46     33.50 o 
   1   5  20     2969.02     2840.35     89.09 o 
   2   5  20        8.90      -27.86     34.60 o 
   3   5  20     4502.71     4162.45    114.99 o 
   4   5  20     1675.40     1688.88     75.97 o 
   5   5  20       15.28      -36.28     36.28 o 
   6   5  20      898.90      874.60     65.79 o 
   7   5  20        6.79        8.45     44.38 o 
   8   5  20      950.11     1025.01     75.76 o 
   9   5  20       56.28       46.65     55.19 o 
 -11   6  20      663.23      718.59    126.59 o 
 -10   6  20      191.40      125.66     60.51 o 
  -9   6  20       36.02      -29.42     45.39 o 
  -8   6  20       13.88      -10.27     40.42 o 
  -7   6  20      105.28      135.90     44.29 o 
  -6   6  20      180.39      220.93     38.29 o 
  -5   6  20     2715.59     2737.20     71.68 o 
  -4   6  20       58.43       33.41     28.38 o 
  -3   6  20       18.51       18.50     30.46 o 
  -2   6  20      740.54      757.34     46.13 o 
  -1   6  20      343.79      386.14     43.22 o 
   0   6  20       30.42       59.09     35.76 o 
   1   6  20        5.11       17.69     35.37 o 
   2   6  20       27.81      -35.89     36.85 o 
   3   6  20        4.77      -37.78     37.78 o 
   4   6  20      229.43      264.32     49.07 o 
   5   6  20      760.40      688.21     69.19 o 
   6   6  20      410.29      404.10     57.18 o 
   7   6  20      523.48      585.51     65.78 o 
   8   6  20        2.51       26.78     51.42 o 
  -9   7  20       14.68       25.23     51.18 o 
  -8   7  20       26.42       -9.33     46.05 o 
  -7   7  20       89.09      132.64     47.27 o 
  -6   7  20        0.87       15.65     43.89 o 
  -5   7  20       36.89      -13.80     35.50 o 
  -4   7  20        0.25      -23.19     30.79 o 
  -3   7  20      615.73      636.30     53.99 o 
  -2   7  20        4.23       35.55     34.31 o 
  -1   7  20      106.85      102.29     41.48 o 
   0   7  20      102.52      216.49     43.47 o 
   1   7  20       35.74       18.01     35.63 o 
   2   7  20      481.92      541.02     97.81 o 
   3   7  20        0.37      -14.22     44.04 o 
   4   7  20      130.47      112.22     48.75 o 
   5   7  20       56.00       20.27     55.78 o 
   6   7  20      128.43      156.28     54.21 o 
   7   7  20      534.89      544.39    117.28 o 
  -8   8  20        3.16      -13.49     68.88 o 
  -7   8  20     1354.60     1340.14     76.27 o 
  -6   8  20      280.54      291.90     80.21 o 
  -5   8  20        3.01      -54.28     58.04 o 
  -4   8  20     1186.56     1223.06    144.28 o 
  -3   8  20      723.38      546.96     73.05 o 
  -2   8  20      148.90       26.06     74.46 o 
  -1   8  20      301.62      272.81     60.55 o 
   0   8  20        4.25      -19.78     52.21 o 
   1   8  20      828.25      833.53     62.80 o 
   2   8  20      496.10      535.03     49.49 o 
   3   8  20       95.54      112.03     50.96 o 
   4   8  20      126.22      217.59     57.47 o 
   5   8  20      118.10      -13.59     71.52 o 
  -5   9  20       15.77      100.42     73.53 o 
  -4   9  20      111.90      115.26     67.02 o 
  -3   9  20      135.27       82.56     70.34 o 
  -2   9  20     1093.45     1090.07     95.99 o 
  -1   9  20      814.01      791.19    122.87 o 
   0   9  20        9.95       -2.19     59.06 o 
   1   9  20      147.72      136.10     66.00 o 
   2   9  20      635.61      552.28     82.43 o 
   3   9  20      301.14      381.08    130.31 o 
 -13   1  21      190.38      269.95     70.34 o 
 -12   1  21        0.09       47.49     63.30 o 
 -11   1  21       54.05       32.26     71.67 o 
 -10   1  21       24.86       46.54     39.43 o 
  -9   1  21      593.61      480.41     36.96 o 
  -8   1  21       58.03       45.04     22.64 o 
  -7   1  21      951.09      847.60     34.49 o 
  -6   1  21      175.75      166.62     25.62 o 
  -5   1  21     1754.46     1706.48     55.42 o 
  -4   1  21     1449.90     1427.44     93.36 o 
  -3   1  21     2462.36     2554.92     61.37 o 
  -2   1  21      537.33      598.53     59.49 o 
  -1   1  21     1120.08     1259.45     36.41 o 
   0   1  21      100.41      169.47     35.33 o 
   1   1  21       18.57       35.11     19.87 o 
   2   1  21      946.68      914.01     35.95 o 
   3   1  21     1525.29     1411.32     47.26 o 
   4   1  21      812.60      799.74     45.31 o 
   5   1  21     1640.00     1616.71     48.87 o 
   6   1  21      223.48      198.09     28.27 o 
   7   1  21      554.34      536.67     42.51 o 
   8   1  21       31.47       52.42     34.66 o 
   9   1  21       60.76       45.31     36.61 o 
  10   1  21        1.17       20.82     44.68 o 
  11   1  21      280.51      399.09     96.07 o 
 -13   2  21      512.79      455.85     76.35 o 
 -12   2  21        2.11      -18.98     45.39 o 
 -11   2  21       80.99      154.21     45.49 o 
 -10   2  21       20.89       47.74     41.62 o 
  -9   2  21     2104.56     2137.66     73.42 o 
  -8   2  21     1088.78     1033.76     56.43 o 
  -7   2  21      165.50      177.57     25.53 o 
  -6   2  21     1435.03     1465.12     45.79 o 
  -5   2  21      181.41       92.76     28.09 o 
  -4   2  21     1027.91     1024.80     63.01 o 
  -3   2  21       53.47       48.40     22.11 o 
  -2   2  21      118.53      154.24     20.35 o 
  -1   2  21       88.45       35.70     19.15 o 
   0   2  21      259.40      248.56     23.75 o 
   1   2  21        4.97      -21.02     21.02 o 
   2   2  21     6031.57     5964.88    101.19 o 
   3   2  21      550.86      539.44     31.98 o 
   4   2  21     1655.41     1592.41     64.11 o 
   5   2  21      445.59      457.69     40.46 o 
   6   2  21      703.21      629.07     45.70 o 
   7   2  21     1959.90     1982.90     89.75 o 
   8   2  21       85.35       68.33     39.77 o 
   9   2  21      490.76      536.71     66.91 o 
  10   2  21      223.45      288.54     50.44 o 
 -13   3  21      259.90      235.29     73.95 o 
 -12   3  21       52.56       70.94     66.47 o 
 -11   3  21      590.78      524.28     69.17 o 
 -10   3  21       62.15      -22.62     43.81 o 
  -9   3  21     1787.74     1691.44     79.31 o 
  -8   3  21        6.45       13.47     30.61 o 
  -7   3  21      312.94      339.00     50.03 o 
  -6   3  21        4.68       -0.41     24.29 o 
  -5   3  21       13.60       42.59     26.42 o 
  -4   3  21     3291.00     3249.38     67.37 o 
  -3   3  21     1677.22     1732.96     47.61 o 
  -2   3  21      515.45      540.77     28.40 o 
  -1   3  21      802.85      898.10     31.12 o 
   0   3  21     1765.64     1740.77     48.55 o 
   1   3  21     1137.32     1162.69     40.24 o 
   2   3  21      406.79      431.69     29.80 o 
   3   3  21       47.75       77.01     29.68 o 
   4   3  21      535.09      490.45     39.23 o 
   5   3  21      876.85      892.97     65.39 o 
   6   3  21      927.64      965.84     73.89 o 
   7   3  21      453.73      437.98     45.57 o 
   8   3  21       99.64      108.89     43.12 o 
   9   3  21      168.36      149.91     45.72 o 
  10   3  21       51.98       -8.58     72.46 o 
 -12   4  21       20.94      -34.32     63.59 o 
 -11   4  21      207.48       55.85     63.19 o 
 -10   4  21      167.06      178.13     64.23 o 
  -9   4  21      702.57      748.36     60.11 o 
  -8   4  21      211.04      253.83     39.39 o 
  -7   4  21      168.82      120.82     30.67 o 
  -6   4  21      845.44      832.27     40.51 o 
  -5   4  21       40.97       14.72     27.20 o 
  -4   4  21      609.30      616.52     34.03 o 
  -3   4  21      949.35      918.00     38.00 o 
  -2   4  21        4.89       29.12     21.72 o 
  -1   4  21        0.45       21.12     23.93 o 
   0   4  21      171.44      173.61     28.28 o 
   1   4  21      175.63      148.44     28.76 o 
   2   4  21     1400.30     1441.33     63.02 o 
   3   4  21     1253.31     1103.68     59.57 o 
   4   4  21      587.34      516.13     51.85 o 
   5   4  21      765.39      740.29     64.35 o 
   6   4  21       19.59      -35.97     46.65 o 
   7   4  21      745.34      755.77     80.88 o 
   8   4  21      882.97      885.18     61.76 o 
   9   4  21      415.62      444.95     55.72 o 
 -11   5  21      236.58      326.79     69.10 o 
 -10   5  21     1079.13     1036.27    116.35 o 
  -9   5  21      464.33      406.87     68.30 o 
  -8   5  21       20.92      100.03     42.75 o 
  -7   5  21      124.62      171.73     33.02 o 
  -6   5  21      456.17      488.99     45.73 o 
  -5   5  21      189.50      153.10     30.76 o 
  -4   5  21        8.82        0.75     28.80 o 
  -3   5  21      355.92      402.96     32.35 o 
  -2   5  21      450.30      435.56     36.11 o 
  -1   5  21     2834.70     2844.63    149.13 o 
   0   5  21       91.45       97.92     35.90 o 
   1   5  21        7.32      -35.25     41.71 o 
   2   5  21       25.53        7.71     42.94 o 
   3   5  21      661.37      625.78     73.65 o 
   4   5  21     1181.97     1056.49    116.94 o 
   5   5  21      501.48      495.20     63.19 o 
   6   5  21      343.83      450.53     57.13 o 
   7   5  21      415.03      390.03     58.96 o 
   8   5  21       23.56      -10.41     55.98 o 
   9   5  21       12.69        1.75     93.08 o 
 -10   6  21      887.93     1103.70     89.99 o 
  -9   6  21      302.95      252.67     69.01 o 
  -8   6  21      381.12      306.35     52.03 o 
  -7   6  21     1177.64     1257.12     69.50 o 
  -6   6  21       55.90       54.48     36.65 o 
  -5   6  21     1413.76     1363.65     53.46 o 
  -4   6  21      158.54      168.17     32.84 o 
  -3   6  21      586.54      647.51     44.13 o 
  -2   6  21       85.96       92.61     32.25 o 
  -1   6  21      267.56      301.88     42.76 o 
   0   6  21      175.47      188.95     52.87 o 
   1   6  21     1294.03     1423.49     85.85 o 
   2   6  21      235.83      278.03     47.68 o 
   3   6  21     1103.11     1071.19     66.48 o 
   4   6  21      544.88      548.29     57.21 o 
   5   6  21      402.19      331.72     54.72 o 
   6   6  21      944.12     1051.02     73.41 o 
   7   6  21       33.69      -45.52     50.25 o 
   8   6  21     1205.68     1511.69    278.31 o 
  -9   7  21      224.99      206.96     54.97 o 
  -8   7  21       38.02       70.28     49.07 o 
  -7   7  21      270.12      350.66     54.45 o 
  -6   7  21      687.91      784.77     81.86 o 
  -5   7  21      166.42      150.32     46.54 o 
  -4   7  21      282.25      260.50     47.88 o 
  -3   7  21     1344.06     1206.17     82.26 o 
  -2   7  21      797.83      868.97     60.65 o 
  -1   7  21     2755.82     2716.99     92.35 o 
   0   7  21       20.99       21.80     40.58 o 
   1   7  21       17.55      -38.80     38.80 o 
   2   7  21      264.48      312.40     43.53 o 
   3   7  21      518.71      524.22     60.44 o 
   4   7  21       88.30      115.17     51.63 o 
   5   7  21      857.09      992.26    140.86 o 
   6   7  21      388.23      409.37     62.63 o 
  -7   8  21      252.41      247.03     56.52 o 
  -6   8  21       78.96       21.33     60.51 o 
  -5   8  21      507.54      505.81     75.81 o 
  -4   8  21      775.29      954.20    110.77 o 
  -3   8  21      514.84      508.77     91.22 o 
  -2   8  21      373.23      355.57     98.67 o 
  -1   8  21       41.64       38.39     59.19 o 
   0   8  21       21.84      -22.56     54.55 o 
   1   8  21      931.33      823.32     83.40 o 
   2   8  21        8.79      -53.06     53.06 o 
   3   8  21      382.96      328.48     60.05 o 
   4   8  21       36.12       39.89     52.53 o 
   5   8  21      409.82      526.43    112.63 o 
  -4   9  21      183.79      168.83     71.52 o 
  -3   9  21      123.37      123.91     71.52 o 
  -2   9  21        3.44       48.09     67.71 o 
  -1   9  21      293.77      186.16    102.39 o 
   0   9  21     1346.83     1385.14    129.38 o 
   1   9  21       95.63       -3.46     65.19 o 
 -13   0  22     3085.92     2848.28    191.75 o 
 -12   0  22      103.58      215.95     89.36 o 
 -11   0  22       98.33       96.80     85.63 o 
 -10   0  22      526.08      439.34     94.94 o 
  -9   0  22      333.92      377.29     47.24 o 
  -8   0  22     2246.89     2356.42     79.60 o 
  -7   0  22      820.47      774.29     81.14 o 
  -6   0  22     3998.22     3665.89     97.89 o 
  -5   0  22     3615.15     3275.48     90.24 o 
  -4   0  22     1055.94     1028.54     61.20 o 
  -3   0  22      262.24      341.00     40.24 o 
  -2   0  22     9638.54     9775.07    182.81 o 
  -1   0  22      375.31      353.87     29.89 o 
   0   0  22     5974.59     6137.17    156.23 o 
   1   0  22      873.30      790.34     53.78 o 
   2   0  22     8658.45     8318.85    202.52 o 
   3   0  22     3157.18     2959.08    129.65 o 
   4   0  22       57.82       25.28     38.36 o 
   5   0  22       69.48       67.06     44.77 o 
   6   0  22      162.59      129.73     40.53 o 
   7   0  22     4542.34     4564.23    127.15 o 
   8   0  22      253.52      208.35    126.59 o 
   9   0  22       71.54      142.76     65.69 o 
  10   0  22        4.19       16.83    131.24 o 
 -13   1  22       32.08       95.49     66.79 o 
 -12   1  22        1.07       47.50     60.36 o 
 -11   1  22       91.56        9.86     55.66 o 
 -10   1  22      393.06      343.02     76.23 o 
  -9   1  22     2409.39     2506.66    117.56 o 
  -8   1  22      840.02      709.39     34.80 o 
  -7   1  22      845.74      777.89     34.03 o 
  -6   1  22      129.70       74.31     21.52 o 
  -5   1  22       87.13      110.01     29.61 o 
  -4   1  22     8896.96     9117.71    197.77 o 
  -3   1  22      656.47      694.73     34.33 o 
  -2   1  22      359.92      375.81     27.53 o 
  -1   1  22       17.98       18.06     17.30 o 
   0   1  22      333.06      396.91     29.74 o 
   1   1  22      421.18      461.64     28.72 o 
   2   1  22     1768.68     1661.92     48.60 o 
   3   1  22     1277.35     1329.44     44.35 o 
   4   1  22      484.76      436.72     39.92 o 
   5   1  22        0.97      -17.62     25.04 o 
   6   1  22     1093.46     1054.14     43.71 o 
   7   1  22     3911.42     3672.86     89.41 o 
   8   1  22      391.56      592.86     46.59 o 
   9   1  22      424.99      465.73     47.03 o 
  10   1  22      161.65      145.16     51.69 o 
 -13   2  22     1660.74     1710.77    111.23 o 
 -12   2  22       14.50       -4.86     79.12 o 
 -11   2  22       28.58      -25.16     44.62 o 
 -10   2  22      289.57      335.99     48.46 o 
  -9   2  22        1.22      -21.07     33.18 o 
  -8   2  22     2604.07     2634.16     78.16 o 
  -7   2  22     1306.21     1344.96     53.93 o 
  -6   2  22       30.52       39.03     23.57 o 
  -5   2  22      786.18      781.94     41.95 o 
  -4   2  22     1180.84     1142.36     46.59 o 
  -3   2  22        6.95        7.87     24.18 o 
  -2   2  22     3864.57     3988.38     94.12 o 
  -1   2  22       86.22       93.73     18.78 o 
   0   2  22       75.58      107.67     22.86 o 
   1   2  22     3235.58     3010.34     81.20 o 
   2   2  22     3728.97     3407.11     87.16 o 
   3   2  22      721.17      645.39     35.02 o 
   4   2  22      431.70      435.10     32.83 o 
   5   2  22      106.81       61.50     31.25 o 
   6   2  22      654.54      645.83     47.08 o 
   7   2  22     2171.03     2327.94     79.44 o 
   8   2  22      566.97      504.07     50.04 o 
   9   2  22       18.57        3.19     42.19 o 
  10   2  22        6.85      -27.83    168.48 o 
 -12   3  22      591.19      625.75    169.41 o 
 -11   3  22        5.07      -39.14     56.42 o 
 -10   3  22     1193.32     1237.84     72.64 o 
  -9   3  22       94.64       96.47     43.16 o 
  -8   3  22      634.41      528.26     44.03 o 
  -7   3  22       24.37       -0.75     32.22 o 
  -6   3  22      127.13      146.95     29.05 o 
  -5   3  22     1268.13     1252.96     51.13 o 
  -4   3  22      876.77      888.77     45.45 o 
  -3   3  22     3765.78     3887.38     90.91 o 
  -2   3  22       23.22       37.67     24.30 o 
  -1   3  22       64.21       54.47     22.20 o 
   0   3  22      289.32      361.66     40.73 o 
   1   3  22      125.28      123.25     25.43 o 
   2   3  22     1356.51     1358.57     54.96 o 
   3   3  22      787.48      777.66     44.06 o 
   4   3  22        4.36      -16.88     29.15 o 
   5   3  22     1728.80     1788.26     82.22 o 
   6   3  22      107.02      101.83     40.04 o 
   7   3  22       61.34       67.66     39.39 o 
   8   3  22      422.46      402.19     50.53 o 
   9   3  22       87.15      112.95     46.71 o 
  10   3  22      843.18      727.26    100.19 o 
 -12   4  22      242.68      229.27     71.05 o 
 -11   4  22      625.32      563.58    149.86 o 
 -10   4  22     1034.78     1010.03     87.53 o 
  -9   4  22       12.54       -3.65     42.94 o 
  -8   4  22     1057.40     1082.01     56.96 o 
  -7   4  22      284.17      265.20     33.46 o 
  -6   4  22      157.90      136.09     29.61 o 
  -5   4  22      256.52      270.71     34.18 o 
  -4   4  22      760.20      843.31     38.37 o 
  -3   4  22     1155.22     1188.19     47.05 o 
  -2   4  22      144.21      134.07     29.10 o 
  -1   4  22     1449.93     1466.77     62.60 o 
   0   4  22     1390.22     1330.68     50.88 o 
   1   4  22     6075.44     6152.80    189.15 o 
   2   4  22      248.03      246.69     39.15 o 
   3   4  22       46.64       20.83     36.60 o 
   4   4  22      417.71      475.30     48.25 o 
   5   4  22      789.24      792.68     64.85 o 
   6   4  22     1601.56     1708.42     69.73 o 
   7   4  22      167.53      151.62     43.26 o 
   8   4  22      344.64      302.15     51.05 o 
   9   4  22       24.51      -51.90     52.72 o 
 -11   5  22       10.35      -37.62     66.09 o 
 -10   5  22      756.24      702.71     80.88 o 
  -9   5  22      328.44      408.09     69.62 o 
  -8   5  22      239.03      310.89     49.37 o 
  -7   5  22      915.02      905.92     47.22 o 
  -6   5  22      177.85      165.16     31.76 o 
  -5   5  22     1799.15     1738.19     60.93 o 
  -4   5  22        8.77       -1.97     29.43 o 
  -3   5  22     1566.52     1608.87     51.83 o 
  -2   5  22      305.57      345.23     35.65 o 
  -1   5  22      134.77      129.76     32.09 o 
   0   5  22       50.69       95.38     44.52 o 
   1   5  22       73.25       60.81     37.51 o 
   2   5  22      182.61      154.79     43.42 o 
   3   5  22      133.84      144.43     44.01 o 
   4   5  22       72.74       34.22     43.38 o 
   5   5  22     2552.68     2312.91     93.63 o 
   6   5  22       49.84      148.20     79.15 o 
   7   5  22      391.80      452.28     62.48 o 
   8   5  22      356.23      377.34     53.85 o 
 -10   6  22       54.20       18.20     59.19 o 
  -9   6  22      491.62      486.57     75.40 o 
  -8   6  22      643.49      738.14     68.23 o 
  -7   6  22       97.61      122.62     46.19 o 
  -6   6  22       75.43       37.88     36.57 o 
  -5   6  22      368.08      374.19     42.49 o 
  -4   6  22      168.30      224.16     53.96 o 
  -3   6  22      429.43      372.42     35.07 o 
  -2   6  22      234.46      226.88     43.35 o 
  -1   6  22      259.34      226.27     42.29 o 
   0   6  22       92.27      123.90     43.20 o 
   1   6  22      860.61      879.35     74.89 o 
   2   6  22       38.74        2.91     53.78 o 
   3   6  22       52.87       44.38     44.96 o 
   4   6  22        1.17        1.11     44.03 o 
   5   6  22       10.44       63.21     49.15 o 
   6   6  22      421.38      428.85     59.08 o 
   7   6  22       11.40       21.98     99.60 o 
  -9   7  22      157.55      204.96     56.00 o 
  -8   7  22       45.25        2.65     48.34 o 
  -7   7  22       41.28        0.39     47.27 o 
  -6   7  22        3.72       44.01     61.15 o 
  -5   7  22       11.08       16.42     42.45 o 
  -4   7  22      375.40      366.62     53.58 o 
  -3   7  22       43.96      -35.37     74.46 o 
  -2   7  22       65.34      101.30     53.99 o 
  -1   7  22        5.46      -45.04     51.14 o 
   0   7  22      326.41      324.59     65.07 o 
   1   7  22       31.94       11.86     53.20 o 
   2   7  22      549.80      578.50    108.90 o 
   3   7  22      124.30      176.82     49.69 o 
   4   7  22       63.31       -0.51     57.80 o 
   5   7  22      120.36       77.23     54.96 o 
   6   7  22      349.21      287.13     83.40 o 
  -7   8  22       41.98       11.79     51.59 o 
  -6   8  22       79.85      103.96     80.05 o 
  -5   8  22      118.32       68.42     64.14 o 
  -4   8  22      183.26      339.61     94.94 o 
  -3   8  22       31.61       37.11     62.52 o 
  -2   8  22      313.13      437.48    100.53 o 
  -1   8  22      278.98      336.90    133.11 o 
   0   8  22      354.83      337.16     70.76 o 
   1   8  22       79.65       69.46     57.25 o 
   2   8  22        9.22       43.84     96.80 o 
   3   8  22      254.39      272.50     72.08 o 
   4   8  22      791.02      711.47     92.63 o 
  -2   9  22       79.10       11.74     68.30 o 
  -1   9  22      173.26      171.27    102.39 o 
   0   9  22      473.46      256.90    111.70 o 
 -13   1  23       99.03       40.18     92.15 o 
 -12   1  23      120.38       83.37     60.38 o 
 -11   1  23      380.75      408.12     72.36 o 
 -10   1  23        2.38       12.96     36.77 o 
  -9   1  23      146.58      126.29     31.86 o 
  -8   1  23      214.28      197.40     31.22 o 
  -7   1  23       25.38       24.30     22.47 o 
  -6   1  23      343.58      365.04     30.39 o 
  -5   1  23        6.86       -3.02     21.88 o 
  -4   1  23       89.35      107.99     27.61 o 
  -3   1  23        2.74      -27.30     27.30 o 
  -2   1  23      823.25      864.41     32.66 o 
  -1   1  23       13.52       38.58     23.18 o 
   0   1  23      310.01      370.59     36.58 o 
   1   1  23       66.85       70.26     22.79 o 
   2   1  23      843.27      935.06     44.36 o 
   3   1  23      239.71      283.11     29.20 o 
   4   1  23      103.24       24.92     27.25 o 
   5   1  23      243.52      293.10     32.29 o 
   6   1  23      399.20      409.12     41.57 o 
   7   1  23      580.87      643.59     46.17 o 
   8   1  23       60.37       46.21     38.31 o 
   9   1  23      100.36      132.65     40.60 o 
  10   1  23        1.18       10.96    128.45 o 
 -12   2  23       27.56      -12.74    158.24 o 
 -11   2  23      120.27      121.13     47.16 o 
 -10   2  23      177.46      189.67     45.83 o 
  -9   2  23      954.93      901.75     60.80 o 
  -8   2  23       14.32       10.40     31.34 o 
  -7   2  23      806.32      821.57     48.18 o 
  -6   2  23      746.59      766.28     37.60 o 
  -5   2  23      672.53      688.31     41.03 o 
  -4   2  23      569.11      536.67     42.99 o 
  -3   2  23     1103.20     1144.84     45.68 o 
  -2   2  23     6151.14     6145.23    113.72 o 
  -1   2  23     2593.06     2504.26     66.13 o 
   0   2  23      386.04      360.67     35.98 o 
   1   2  23        8.10        7.16     22.86 o 
   2   2  23      108.72      148.12     25.41 o 
   3   2  23       70.97       61.89     26.07 o 
   4   2  23        3.95        1.84     24.94 o 
   5   2  23        8.14       -0.85     31.05 o 
   6   2  23      459.77      441.62     44.97 o 
   7   2  23       21.12      -15.01     36.65 o 
   8   2  23      323.11      383.47     59.65 o 
   9   2  23     1556.31     1545.70     76.31 o 
  10   2  23      158.19      150.79    111.70 o 
 -12   3  23        0.11       20.57     65.78 o 
 -11   3  23      257.79      209.39     68.87 o 
 -10   3  23       85.19       52.73     63.30 o 
  -9   3  23      502.55      398.85     49.91 o 
  -8   3  23      329.63      354.34     41.82 o 
  -7   3  23       84.69      138.70     35.97 o 
  -6   3  23      474.66      481.70     40.70 o 
  -5   3  23      259.34      272.13     36.10 o 
  -4   3  23      895.24      879.93     43.49 o 
  -3   3  23       70.08       56.66     25.60 o 
  -2   3  23      971.06      970.48     50.21 o 
  -1   3  23       15.18       50.82     25.76 o 
   0   3  23     1331.05     1372.20     45.16 o 
   1   3  23       58.85       72.11     24.38 o 
   2   3  23     2353.36     2449.84     61.89 o 
   3   3  23     2126.85     2033.91     65.81 o 
   4   3  23      209.06      242.42     36.61 o 
   5   3  23       60.08      102.25     36.21 o 
   6   3  23      120.00       79.09     38.14 o 
   7   3  23      925.56      876.60     58.25 o 
   8   3  23       37.47        3.06     42.38 o 
   9   3  23      144.17      118.42     47.30 o 
 -11   4  23       60.83       80.28     63.59 o 
 -10   4  23      262.17      218.44     67.71 o 
  -9   4  23      148.39      157.31     63.19 o 
  -8   4  23     1567.56     1514.49     74.10 o 
  -7   4  23      321.54      255.39     39.13 o 
  -6   4  23      292.22      288.66     38.17 o 
  -5   4  23       21.57       -8.80     34.81 o 
  -4   4  23        6.07       17.87     27.71 o 
  -3   4  23      316.39      318.76     30.00 o 
  -2   4  23     3049.50     3110.54     94.39 o 
  -1   4  23        8.10       -0.60     32.61 o 
   0   4  23      243.24      235.01     38.80 o 
   1   4  23       30.81      -18.88     41.75 o 
   2   4  23       20.98       22.84     35.82 o 
   3   4  23      595.56      624.44     84.43 o 
   4   4  23      129.34      203.63     38.18 o 
   5   4  23        2.67       24.00     35.50 o 
   6   4  23      266.15      223.01     43.65 o 
   7   4  23       33.58       46.93     40.00 o 
   8   4  23      158.86      217.91     48.60 o 
   9   4  23      573.04      675.63     93.29 o 
 -11   5  23       82.34       -6.64     81.91 o 
 -10   5  23      206.38      254.82     70.42 o 
  -9   5  23      134.28      181.39     65.15 o 
  -8   5  23        0.72      -50.56     50.56 o 
  -7   5  23       65.56       40.41     43.18 o 
  -6   5  23      588.79      628.26     42.02 o 
  -5   5  23      228.10      212.97     33.23 o 
  -4   5  23      377.69      338.70     38.27 o 
  -3   5  23       50.29       48.16     31.55 o 
  -2   5  23       19.71       -2.10     29.59 o 
  -1   5  23        9.03        7.46     35.18 o 
   0   5  23      369.38      445.71     56.71 o 
   1   5  23      848.56      785.96     74.68 o 
   2   5  23       53.47       71.12     40.59 o 
   3   5  23      186.71      244.41     46.82 o 
   4   5  23      149.71      219.14     49.19 o 
   5   5  23      267.33      250.50     67.82 o 
   6   5  23      739.40      664.01     63.10 o 
   7   5  23      253.97      343.19     51.29 o 
   8   5  23      143.64      120.37     74.99 o 
  -9   6  23      126.56       34.16     62.52 o 
  -8   6  23     1536.05     1676.01    110.44 o 
  -7   6  23       20.22       27.47     45.83 o 
  -6   6  23       11.11       26.16     43.99 o 
  -5   6  23      675.77      697.25     58.60 o 
  -4   6  23     2199.82     2185.50    161.48 o 
  -3   6  23     1101.32     1241.34     56.17 o 
  -2   6  23      421.14      453.22     48.69 o 
  -1   6  23     1128.57     1181.98     65.88 o 
   0   6  23      760.88      737.16     56.20 o 
   1   6  23      123.35      168.06     83.77 o 
   2   6  23      116.95      152.73     52.67 o 
   3   6  23      197.63      365.95     72.22 o 
   4   6  23     1042.26     1028.85    111.60 o 
   5   6  23       39.58      108.17     52.91 o 
   6   6  23       34.75        2.78     73.49 o 
   7   6  23      559.59      504.46     92.46 o 
  -8   7  23      310.32      363.08     59.71 o 
  -7   7  23       33.81      -18.04     47.95 o 
  -6   7  23      565.33      574.57     69.17 o 
  -5   7  23      851.19      903.92    114.33 o 
  -4   7  23        8.53      -52.90     76.33 o 
  -3   7  23       30.10      107.97     85.63 o 
  -2   7  23      286.46      231.60     63.14 o 
  -1   7  23      457.86      589.61     70.20 o 
   0   7  23      381.74      277.35     62.52 o 
   1   7  23     3011.80     3044.96    213.16 o 
   2   7  23      126.17      269.50     67.02 o 
   3   7  23      616.25      691.99     91.39 o 
   4   7  23      712.34      709.24     66.16 o 
   5   7  23      458.55      363.53     82.65 o 
  -6   8  23       35.00       80.97     67.71 o 
  -5   8  23       24.59       -0.73     67.95 o 
  -4   8  23      566.22      515.69     78.12 o 
  -3   8  23      501.38      505.78     78.12 o 
  -2   8  23      736.08     1044.37    130.31 o 
  -1   8  23      303.08      307.46     71.30 o 
   0   8  23      380.50      341.26     72.84 o 
   1   8  23       72.48      120.59     63.96 o 
   2   8  23      102.30       21.75     74.46 o 
   3   8  23      882.23     1241.70    143.34 o 
 -12   0  24      556.25      567.79    109.84 o 
 -11   0  24     1961.73     1829.97    156.38 o 
 -10   0  24      329.71      322.06     93.08 o 
  -9   0  24      400.05      384.41     57.67 o 
  -8   0  24      255.59      304.08     40.65 o 
  -7   0  24      208.91      207.12     38.91 o 
  -6   0  24     1678.37     2056.12    116.05 o 
  -5   0  24       12.05       10.21     39.80 o 
  -4   0  24      219.47      231.69     42.92 o 
  -3   0  24      408.07      414.46     46.03 o 
  -2   0  24     3753.84     3669.26    176.85 o 
  -1   0  24       41.47        1.58     33.03 o 
   0   0  24     1440.29     1490.94     78.19 o 
   1   0  24      170.59      185.18     41.08 o 
   2   0  24     5716.38     5421.50    151.23 o 
   3   0  24     1034.59     1053.89     65.82 o 
   4   0  24     1286.44     1333.76     64.98 o 
   5   0  24     1401.12     1480.59     94.92 o 
   6   0  24       86.32      142.38     43.83 o 
   7   0  24     1158.55     1150.80     74.67 o 
   8   0  24       29.59       54.71     63.02 o 
   9   0  24     2956.28     2887.88    142.16 o 
 -12   1  24      454.31      451.84     79.63 o 
 -11   1  24      942.33     1069.45     92.80 o 
 -10   1  24      966.21     1053.24     65.68 o 
  -9   1  24     2313.96     2154.09     86.75 o 
  -8   1  24       20.68       37.88     29.21 o 
  -7   1  24     1419.79     1402.58     44.88 o 
  -6   1  24      939.02     1040.21     38.97 o 
  -5   1  24      146.61      161.24     27.66 o 
  -4   1  24      434.54      444.16     54.59 o 
  -3   1  24       98.01       87.53     25.83 o 
  -2   1  24     2871.92     2946.85    115.27 o 
  -1   1  24      101.33      102.19     25.68 o 
   0   1  24     6337.49     6414.33    151.01 o 
   1   1  24      866.78      885.62     38.77 o 
   2   1  24     1127.30     1125.45     70.47 o 
   3   1  24       18.53      -19.51     24.25 o 
   4   1  24      266.13      295.30     37.67 o 
   5   1  24     1793.04     1737.32     57.12 o 
   6   1  24      262.62      187.55     38.92 o 
   7   1  24       31.55        6.08     38.58 o 
   8   1  24       92.82      110.26     41.86 o 
   9   1  24      106.00       12.26     53.27 o 
 -12   2  24      165.24       87.29    163.82 o 
 -11   2  24     1073.05     1173.62    146.14 o 
 -10   2  24       21.55      -33.33     41.36 o 
  -9   2  24        6.11       10.88     42.65 o 
  -8   2  24        1.15       31.72     34.07 o 
  -7   2  24       67.49      107.30     33.52 o 
  -6   2  24     1613.35     1663.08     52.59 o 
  -5   2  24      222.32      228.43     34.69 o 
  -4   2  24       61.36      100.02     45.68 o 
  -3   2  24     2330.25     2275.18     76.91 o 
  -2   2  24      546.75      621.55     50.08 o 
  -1   2  24       61.17       37.38     24.82 o 
   0   2  24       68.78       38.63     28.06 o 
   1   2  24      308.92      311.93     29.99 o 
   2   2  24      676.06      730.19     39.61 o 
   3   2  24     2839.01     2869.14     86.05 o 
   4   2  24     2342.62     2239.31     71.70 o 
   5   2  24      580.62      639.11     46.91 o 
   6   2  24       51.53       38.10     36.43 o 
   7   2  24       25.89       11.38     37.68 o 
   8   2  24      281.11      422.95     86.79 o 
   9   2  24     1030.58     1237.60     89.42 o 
 -12   3  24     1003.06      901.81     92.80 o 
 -11   3  24      204.32      161.10    107.97 o 
 -10   3  24      586.05      554.40     76.93 o 
  -9   3  24      791.21      624.68     73.96 o 
  -8   3  24      129.41      137.54     37.76 o 
  -7   3  24      625.07      595.43     46.93 o 
  -6   3  24     1695.05     1740.51     72.28 o 
  -5   3  24      460.89      390.79     37.65 o 
  -4   3  24      105.89       85.57     31.15 o 
  -3   3  24      829.35      983.63     70.34 o 
  -2   3  24        0.80       -5.84     30.76 o 
  -1   3  24     1414.35     1558.10     95.20 o 
   0   3  24      254.33      347.96     30.91 o 
   1   3  24      224.29      278.03     29.81 o 
   2   3  24     1002.18      978.57     49.08 o 
   3   3  24      851.06      852.30     47.72 o 
   4   3  24      582.99      670.21     47.35 o 
   5   3  24      223.09      250.62     39.59 o 
   6   3  24      479.64      438.29     48.29 o 
   7   3  24        9.05        5.04     39.75 o 
   8   3  24      159.63      156.77     45.31 o 
   9   3  24       51.47       21.91     72.91 o 
 -11   4  24      470.09      554.42    126.59 o 
 -10   4  24      204.53      151.23    106.11 o 
  -9   4  24      754.87      705.56     91.22 o 
  -8   4  24     1913.69     2019.32    221.53 o 
  -7   4  24      222.03      252.82     40.07 o 
  -6   4  24      314.03      299.83     34.95 o 
  -5   4  24     1201.79     1381.89     82.49 o 
  -4   4  24       16.72       18.18     28.71 o 
  -3   4  24     1289.85     1359.13     53.34 o 
  -2   4  24      323.22      323.81     43.03 o 
  -1   4  24       32.37       56.93     35.37 o 
   0   4  24      342.90      384.45     36.55 o 
   1   4  24      912.34     1014.75     50.94 o 
   2   4  24       36.91       42.60     31.95 o 
   3   4  24     1325.08     1342.39     59.50 o 
   4   4  24        1.84       10.27     35.27 o 
   5   4  24      224.30      210.16     41.03 o 
   6   4  24      966.99      958.65     60.59 o 
   7   4  24     1157.14     1214.18     66.97 o 
   8   4  24      552.46      720.56     75.17 o 
 -10   5  24      288.88      290.98     80.98 o 
  -9   5  24        3.88     -105.18    105.18 o 
  -8   5  24        4.12       12.47     56.56 o 
  -7   5  24      179.90      138.06     46.96 o 
  -6   5  24      809.11      893.85     53.14 o 
  -5   5  24       21.66       25.72     29.70 o 
  -4   5  24      112.90      145.27     63.17 o 
  -3   5  24      725.77      625.44     92.95 o 
  -2   5  24       47.98        7.22     31.85 o 
  -1   5  24     3399.16     3748.35    163.00 o 
   0   5  24      297.03      343.86    112.63 o 
   1   5  24     1530.37     1402.63     85.85 o 
   2   5  24       12.06       31.11     42.07 o 
   3   5  24       10.11       92.08     46.96 o 
   4   5  24      254.61      312.56     52.04 o 
   5   5  24      278.86      374.11     56.37 o 
   6   5  24       64.49       72.50     43.83 o 
   7   5  24       38.94       10.24     45.22 o 
  -9   6  24       15.57       -1.52     63.83 o 
  -8   6  24      542.97      533.61     91.22 o 
  -7   6  24       47.32       33.14     46.67 o 
  -6   6  24      299.06      296.22     53.24 o 
  -5   6  24      951.08     1017.81     78.73 o 
  -4   6  24      141.20      107.88     53.92 o 
  -3   6  24       22.42       -3.12     44.24 o 
  -2   6  24      162.26      155.31     54.87 o 
  -1   6  24      271.02      228.80     75.40 o 
   0   6  24      436.41      324.17     60.55 o 
   1   6  24       20.72       11.50     51.29 o 
   2   6  24      760.08      877.86     75.48 o 
   3   6  24      172.08      128.62     48.75 o 
   4   6  24       39.07       35.37     48.76 o 
   5   6  24       76.01      118.72     53.90 o 
   6   6  24      276.87      118.28    120.07 o 
  -7   7  24      207.32      225.29     55.44 o 
  -6   7  24       13.28       52.64     51.53 o 
  -5   7  24       59.29       53.99    134.04 o 
  -4   7  24      195.32      122.34     62.02 o 
  -3   7  24      110.34      111.70     91.22 o 
  -2   7  24       88.58       22.23     53.67 o 
  -1   7  24       65.38      139.15     61.70 o 
   0   7  24       76.93       67.68     80.98 o 
   1   7  24       89.56      140.56    134.04 o 
   2   7  24      339.99      420.13     70.76 o 
   3   7  24        0.96      -37.15     78.19 o 
   4   7  24       29.92       27.63     53.40 o 
  -5   8  24      103.49      -33.27     66.47 o 
  -4   8  24      196.87      215.20     98.67 o 
  -3   8  24      150.63      148.82     69.02 o 
  -2   8  24      376.72      336.95    106.11 o 
  -1   8  24       25.86      -13.44     60.17 o 
   0   8  24      285.45      298.19     67.55 o 
   1   8  24       12.27      -53.47    134.97 o 
   2   8  24       41.23       70.46     63.06 o 
 -12   1  25       54.19      100.17     71.66 o 
 -11   1  25       24.45       30.85     65.16 o 
 -10   1  25       74.85       91.29     44.38 o 
  -9   1  25     1298.05     1341.91     78.62 o 
  -8   1  25      166.47      110.07     31.38 o 
  -7   1  25        5.89       -1.46     23.28 o 
  -6   1  25      125.58      121.93     25.17 o 
  -5   1  25      447.96      474.89     34.18 o 
  -4   1  25      523.63      502.15     37.27 o 
  -3   1  25       14.39       42.68     31.06 o 
  -2   1  25       72.48       71.01     45.40 o 
  -1   1  25      249.67      299.25     38.08 o 
   0   1  25      222.84      319.49     37.20 o 
   1   1  25       35.36       27.20     27.00 o 
   2   1  25       13.39       -5.12     25.52 o 
   3   1  25      476.43      480.64     35.74 o 
   4   1  25      120.49      150.85     30.14 o 
   5   1  25        1.33       -1.01     29.31 o 
   6   1  25      286.92      284.85     42.16 o 
   7   1  25      535.95      496.37     50.38 o 
   8   1  25      277.66      239.92     48.67 o 
   9   1  25       19.40     -104.25    104.25 o 
 -12   2  25       11.24      -43.46     69.10 o 
 -11   2  25       43.46       26.38     66.47 o 
 -10   2  25      400.17      489.44     57.64 o 
  -9   2  25     1983.08     1945.04     99.08 o 
  -8   2  25      163.15      136.71     36.94 o 
  -7   2  25      445.46      366.89     58.89 o 
  -6   2  25      246.49      284.31     38.16 o 
  -5   2  25      256.98      291.54     40.31 o 
  -4   2  25       17.86       21.31     31.47 o 
  -3   2  25       36.27       96.96     47.33 o 
  -2   2  25      790.26      782.39     65.66 o 
  -1   2  25       25.45       18.93     31.23 o 
   0   2  25     3174.82     3231.87    116.17 o 
   1   2  25      623.18      677.91     36.99 o 
   2   2  25     1782.56     1747.92     87.70 o 
   3   2  25     1300.57     1313.10     49.50 o 
   4   2  25       18.32      -12.45     30.47 o 
   5   2  25     1105.88     1155.75     59.11 o 
   6   2  25      113.07      100.64     41.18 o 
   7   2  25      177.79      195.09     49.17 o 
   8   2  25        5.76       -9.66     42.12 o 
 -11   3  25        6.91       40.47     67.55 o 
 -10   3  25      221.56      278.13     71.73 o 
  -9   3  25      582.71      546.98     96.80 o 
  -8   3  25      356.18      317.08     52.47 o 
  -7   3  25      760.82      793.18     50.06 o 
  -6   3  25       47.52       11.58     32.13 o 
  -5   3  25      443.43      489.47     49.17 o 
  -4   3  25     1882.04     2076.98     81.52 o 
  -3   3  25       10.19       40.37     46.02 o 
  -2   3  25       22.78       30.96     35.70 o 
  -1   3  25        2.05       38.79     34.43 o 
   0   3  25     1441.48     1466.80     54.40 o 
   1   3  25      636.81      608.53     38.93 o 
   2   3  25     1298.10     1354.88     69.33 o 
   3   3  25      112.69       56.46     33.28 o 
   4   3  25       34.85       56.88     35.45 o 
   5   3  25       11.12       31.21     37.78 o 
   6   3  25      197.83      191.33     42.31 o 
   7   3  25     1283.70     1332.96     69.06 o 
   8   3  25      202.83      236.41     49.46 o 
 -10   4  25      243.40      122.68     65.19 o 
  -9   4  25        4.42      -56.42     56.42 o 
  -8   4  25       10.98       52.78     55.66 o 
  -7   4  25      673.04      690.73     92.16 o 
  -6   4  25     1181.42     1246.88     59.38 o 
  -5   4  25       92.04       77.58     34.75 o 
  -4   4  25       81.14      101.73     40.93 o 
  -3   4  25      461.44      384.15     88.48 o 
  -2   4  25      179.39      171.37     38.80 o 
  -1   4  25      453.27      461.73     45.57 o 
   0   4  25      780.45      926.81     71.83 o 
   1   4  25       19.31       49.58     31.39 o 
   2   4  25      457.88      396.00     42.39 o 
   3   4  25       81.30       90.11     37.02 o 
   4   4  25       33.43       37.10     36.42 o 
   5   4  25      878.11      871.66     57.80 o 
   6   4  25       84.60       17.03     51.05 o 
   7   4  25      103.94      123.91     45.48 o 
 -10   5  25     1408.32     1423.41    120.07 o 
  -9   5  25      538.93      448.09     75.61 o 
  -8   5  25      138.29      103.92     62.52 o 
  -7   5  25       27.16       10.17     55.24 o 
  -6   5  25      806.66      826.05     52.49 o 
  -5   5  25      836.72      844.78     61.94 o 
  -4   5  25      291.75      217.94     55.84 o 
  -3   5  25      225.73      214.84     45.07 o 
  -2   5  25      332.22      347.91     40.07 o 
  -1   5  25      113.01      103.67     39.22 o 
   0   5  25      287.10      338.12     56.81 o 
   1   5  25      567.04      771.61     72.08 o 
   2   5  25      684.75      725.79     61.03 o 
   3   5  25      199.59      238.77     49.59 o 
   4   5  25        3.27      -10.85     46.29 o 
   5   5  25     1036.37     1089.98     82.22 o 
   6   5  25        0.10      -28.66     41.61 o 
   7   5  25      363.21      292.27    104.25 o 
  -8   6  25        5.02      -16.81     63.83 o 
  -7   6  25      135.65      107.23     76.52 o 
  -6   6  25     2748.08     2566.81    100.99 o 
  -5   6  25       94.09       55.09     55.47 o 
  -4   6  25      250.75      278.51     84.70 o 
  -3   6  25      132.50      147.07     89.36 o 
  -2   6  25      104.49       72.56     55.38 o 
  -1   6  25      582.27      697.29    143.34 o 
   0   6  25       52.41       17.24     53.20 o 
   1   6  25     1960.78     2027.15    195.47 o 
   2   6  25      415.95      422.49     92.15 o 
   3   6  25      489.09      401.93     58.87 o 
   4   6  25      410.17      452.91     61.60 o 
   5   6  25        1.84      -48.69     48.69 o 
  -7   7  25      198.44      199.96     71.30 o 
  -6   7  25     1183.36     1382.35     80.25 o 
  -5   7  25      471.03      481.82    144.28 o 
  -4   7  25      124.34      198.55     66.98 o 
  -3   7  25      539.30      452.37     98.67 o 
  -2   7  25     1018.96      964.62     84.84 o 
  -1   7  25     1265.42     1163.49    130.31 o 
   0   7  25      542.74      548.72     74.46 o 
   1   7  25      150.04       64.41     63.02 o 
   2   7  25      175.08      227.36     67.95 o 
   3   7  25      161.02      309.01     73.15 o 
  -3   8  25       41.89       54.27    141.48 o 
  -2   8  25       51.01       72.60     98.67 o 
  -1   8  25      275.64      125.51     80.05 o 
   0   8  25        0.47      -33.51     56.98 o 
 -11   0  26       73.64       63.30     94.94 o 
 -10   0  26        6.49      -31.65     78.19 o 
  -9   0  26      307.05      100.53     78.19 o 
  -8   0  26      233.92      228.78     45.10 o 
  -7   0  26     2186.16     2247.83     83.59 o 
  -6   0  26      159.92      169.90     38.18 o 
  -5   0  26      428.53      333.23     54.92 o 
  -4   0  26     2489.17     2388.55     97.92 o 
  -3   0  26       84.44       55.85     61.43 o 
  -2   0  26     2875.88     3010.24    163.82 o 
  -1   0  26       31.59       94.94     67.02 o 
   0   0  26     4522.83     4790.29    140.73 o 
   1   0  26     1288.62     1338.66     72.62 o 
   2   0  26      175.07       97.28     43.97 o 
   3   0  26       14.43      -31.83     40.13 o 
   4   0  26     2106.25     2018.18     96.75 o 
   5   0  26     1187.93     1417.04     72.89 o 
   6   0  26      746.15      850.06    156.92 o 
   7   0  26        0.27      -60.59     60.59 o 
   8   0  26      209.96      138.31     87.50 o 
 -11   1  26      137.57      223.17     66.47 o 
 -10   1  26     1225.54     1283.88     95.85 o 
  -9   1  26      903.54     1059.41     92.11 o 
  -8   1  26     4733.93     4598.58     98.62 o 
  -7   1  26       22.50       55.96     26.45 o 
  -6   1  26       66.68       55.69     25.22 o 
  -5   1  26      849.33      827.26     42.93 o 
  -4   1  26     2467.96     2747.29     87.93 o 
  -3   1  26       10.93       17.95     43.73 o 
  -2   1  26     1920.89     1808.63    114.49 o 
  -1   1  26      120.42      125.77     37.05 o 
   0   1  26       96.23       79.57     29.07 o 
   1   1  26      533.81      609.30     46.11 o 
   2   1  26     1021.68     1128.97     46.83 o 
   3   1  26      214.52      185.43     31.79 o 
   4   1  26     1000.50      969.37     46.07 o 
   5   1  26       70.98       46.24     37.12 o 
   6   1  26       27.95      -29.81     35.89 o 
   7   1  26     2073.30     2373.57     84.91 o 
   8   1  26       12.95       14.58     41.70 o 
 -11   2  26       59.61       56.97     66.09 o 
 -10   2  26      188.71       42.41     63.30 o 
  -9   2  26      373.25      391.41     52.99 o 
  -8   2  26     3334.10     3276.15     92.43 o 
  -7   2  26      687.07      627.49     50.78 o 
  -6   2  26        5.24       35.64     32.12 o 
  -5   2  26       11.05        7.14     30.46 o 
  -4   2  26      172.43      119.54     55.38 o 
  -3   2  26      251.39      286.05     56.56 o 
  -2   2  26     1759.85     1995.51     96.07 o 
  -1   2  26     1239.42     1390.08     62.27 o 
   0   2  26       84.67      115.21     32.87 o 
   1   2  26      228.09      171.90     30.18 o 
   2   2  26       55.67       37.28     28.33 o 
   3   2  26       16.30      -27.18     27.18 o 
   4   2  26       10.63      -29.98     34.07 o 
   5   2  26      593.25      537.49     48.29 o 
   6   2  26      861.25      814.79     68.35 o 
   7   2  26       23.61       50.27     43.31 o 
   8   2  26        8.86       43.17     53.40 o 
 -11   3  26       97.17      125.85     69.02 o 
 -10   3  26      382.56      407.03     99.60 o 
  -9   3  26       27.93      -38.26     56.98 o 
  -8   3  26      333.27      175.65    107.97 o 
  -7   3  26      389.55      409.78     44.85 o 
  -6   3  26      222.32      189.16     38.19 o 
  -5   3  26      525.41      563.31     78.80 o 
  -4   3  26     2014.52     1932.69     80.22 o 
  -3   3  26       47.99       43.50     46.72 o 
  -2   3  26     1280.36     1153.96     85.63 o 
  -1   3  26        4.53        2.33     33.77 o 
   0   3  26       27.53       57.30     35.75 o 
   1   3  26     1660.99     1785.54     57.15 o 
   2   3  26     1221.09     1269.11     57.06 o 
   3   3  26      346.16      300.65     50.25 o 
   4   3  26      486.94      541.52     48.85 o 
   5   3  26      670.99      621.75     53.06 o 
   6   3  26      266.95      221.11     47.07 o 
   7   3  26      562.48      642.77     56.87 o 
 -10   4  26       59.56      193.41     72.26 o 
  -9   4  26       72.08       47.13     69.81 o 
  -8   4  26     1023.83     1179.62    116.35 o 
  -7   4  26      197.97      258.85     64.46 o 
  -6   4  26      525.48      681.58     58.51 o 
  -5   4  26        8.54        9.31     48.71 o 
  -4   4  26      374.14      389.48     50.87 o 
  -3   4  26     2304.70     2416.48     91.29 o 
  -2   4  26       38.03        6.44     48.23 o 
  -1   4  26     1094.86     1227.56     63.58 o 
   0   4  26        2.45      -34.01     46.38 o 
   1   4  26     1573.29     1603.97     72.00 o 
   2   4  26      412.48      422.31     51.05 o 
   3   4  26      178.68      141.51     40.05 o 
   4   4  26      135.53      216.99     43.20 o 
   5   4  26      157.26      135.35     42.88 o 
   6   4  26       83.13      106.58     44.74 o 
   7   4  26       59.43       98.73     56.90 o 
  -9   5  26        7.84      -62.52     62.52 o 
  -8   5  26       15.54      -14.31     61.20 o 
  -7   5  26     1412.42     1242.13     91.42 o 
  -6   5  26      150.47      178.55     48.52 o 
  -5   5  26      126.26      152.05     46.90 o 
  -4   5  26      597.03      756.35     74.30 o 
  -3   5  26        3.50      -25.74     52.61 o 
  -2   5  26        3.85       54.74     51.39 o 
  -1   5  26       19.13       44.82     94.94 o 
   0   5  26        0.62       -2.79     51.87 o 
   1   5  26     1754.55     1920.81     97.53 o 
   2   5  26      239.66      232.72     59.36 o 
   3   5  26      402.06      363.68     46.12 o 
   4   5  26      418.62      432.66     51.11 o 
   5   5  26      693.17      757.65     70.67 o 
   6   5  26      182.85      318.49     66.73 o 
  -8   6  26      174.79      178.01     94.94 o 
  -7   6  26      500.17      501.21     77.63 o 
  -6   6  26       12.21       51.99     48.72 o 
  -5   6  26      593.33      700.68     61.21 o 
  -4   6  26       85.82       26.06     89.36 o 
  -3   6  26      827.56      673.91    111.70 o 
  -2   6  26        7.96       16.01     82.84 o 
  -1   6  26      259.45      217.22     61.49 o 
   0   6  26        1.09      -53.01     53.01 o 
   1   6  26      101.96      146.02     59.88 o 
   2   6  26      102.80       77.75     58.57 o 
   3   6  26      194.79       82.84    114.49 o 
   4   6  26        0.76       35.31     55.03 o 
  -6   7  26       13.00       14.89     93.08 o 
  -5   7  26      157.24       49.18     65.78 o 
  -4   7  26      220.60      197.22    105.18 o 
  -3   7  26       42.27      -81.91     81.91 o 
  -2   7  26      144.37      103.96     59.88 o 
  -1   7  26       22.02       42.50     61.49 o 
   0   7  26       25.68       -0.02     56.98 o 
   1   7  26       39.64       39.71     63.02 o 
   2   7  26      239.14      257.26     72.34 o 
 -11   1  27        1.16      -52.92     61.70 o 
 -10   1  27        0.56       37.12     64.34 o 
  -9   1  27      730.21      661.92     98.53 o 
  -8   1  27       23.30       38.90     43.09 o 
  -7   1  27      824.96      790.04     73.23 o 
  -6   1  27       10.36        1.70     26.04 o 
  -5   1  27      458.81      470.13     42.42 o 
  -4   1  27        2.62       -8.38     50.02 o 
  -3   1  27      372.38      407.14     59.88 o 
  -2   1  27      382.56      366.41     67.02 o 
  -1   1  27       43.89       80.89     46.72 o 
   0   1  27      877.89      886.51     54.34 o 
   1   1  27      712.96      776.13     44.29 o 
   2   1  27      583.41      544.95     42.16 o 
   3   1  27     1483.40     1500.61     54.73 o 
   4   1  27        2.33      -21.89     33.00 o 
   5   1  27        3.14       37.77     36.86 o 
   6   1  27       35.15       85.40     39.75 o 
   7   1  27       17.90       24.68     43.23 o 
   8   1  27       12.65      121.01    121.01 o 
 -11   2  27     1308.89     1080.27    138.69 o 
 -10   2  27      494.39      419.10    103.32 o 
  -9   2  27      323.99      252.25     69.77 o 
  -8   2  27       31.84      -44.03     44.03 o 
  -7   2  27      372.80      425.71     39.41 o 
  -6   2  27     1331.73     1356.36     60.71 o 
  -5   2  27      305.55      273.94     45.99 o 
  -4   2  27       59.64       57.11     39.29 o 
  -3   2  27      143.05      164.02     55.84 o 
  -2   2  27      507.52      734.02     67.13 o 
  -1   2  27       23.93       66.55     46.61 o 
   0   2  27      534.93      627.07     53.16 o 
   1   2  27       41.26        2.02     28.44 o 
   2   2  27        7.20      -27.90     27.90 o 
   3   2  27      108.56       26.81     34.03 o 
   4   2  27     1507.04     1572.78     76.31 o 
   5   2  27      737.64      752.19     54.91 o 
   6   2  27      150.58      133.52     42.64 o 
   7   2  27      119.68       45.43     44.58 o 
 -10   3  27       25.84      118.49     66.79 o 
  -9   3  27       14.52       -0.18     60.95 o 
  -8   3  27      783.21      705.46    100.53 o 
  -7   3  27       39.80       31.70     53.11 o 
  -6   3  27      167.10      149.51     46.19 o 
  -5   3  27     1065.69     1076.13     89.05 o 
  -4   3  27      127.80      218.30     45.75 o 
  -3   3  27       40.33       21.51     51.88 o 
  -2   3  27     2358.15     2363.13    109.63 o 
  -1   3  27      343.70      446.08     59.06 o 
   0   3  27      939.18     1089.09     58.80 o 
   1   3  27        7.63       16.45    132.18 o 
   2   3  27     1236.01     1272.26     58.03 o 
   3   3  27      367.27      391.64     44.29 o 
   4   3  27      249.35      296.37     67.71 o 
   5   3  27      120.16      143.26     42.01 o 
   6   3  27        2.61      -30.44     41.22 o 
   7   3  27      154.71      160.59     58.12 o 
  -9   4  27       11.70      -34.53     93.08 o 
  -8   4  27      177.82      295.10     69.77 o 
  -7   4  27      185.61      244.80     65.82 o 
  -6   4  27      310.49      293.22     65.78 o 
  -5   4  27       44.67       40.91     55.84 o 
  -4   4  27       10.31       35.37     56.60 o 
  -3   4  27       43.92      -50.88     53.20 o 
  -2   4  27      335.68      299.45     61.70 o 
  -1   4  27      168.81      233.61     59.46 o 
   0   4  27      216.71      212.50     53.78 o 
   1   4  27      429.72      408.48     61.83 o 
   2   4  27        6.70       23.96     36.26 o 
   3   4  27        1.05       65.71     38.08 o 
   4   4  27      727.46      873.01     59.11 o 
   5   4  27      381.62      391.05     50.82 o 
   6   4  27       35.77        7.18     42.50 o 
  -8   5  27      748.40      882.72     88.85 o 
  -7   5  27       61.27       93.08     60.55 o 
  -6   5  27       58.35       95.15     74.46 o 
  -5   5  27      343.95      335.81     54.26 o 
  -4   5  27      858.17      894.90     85.63 o 
  -3   5  27     1079.18     1102.11     83.21 o 
  -2   5  27      779.88      662.74    109.84 o 
  -1   5  27      180.15      166.78     55.01 o 
   0   5  27      213.28      170.34     74.46 o 
   1   5  27     1243.09     1384.36     93.08 o 
   2   5  27      290.84      262.03     94.94 o 
   3   5  27       22.56       -9.35     49.45 o 
   4   5  27      561.98      581.02     56.43 o 
   5   5  27      131.50       61.95     47.18 o 
  -7   6  27      102.67       57.97     67.10 o 
  -6   6  27       73.16       35.43     52.64 o 
  -5   6  27      333.52      361.32     54.75 o 
  -4   6  27        4.96       42.82     91.22 o 
  -3   6  27      365.87      400.25     98.67 o 
  -2   6  27        2.17      -72.60     74.46 o 
  -1   6  27       26.19       23.43     55.24 o 
   0   6  27      109.36       98.39     72.60 o 
   1   6  27       20.10       67.48     57.69 o 
   2   6  27       16.01       13.28     62.36 o 
   3   6  27      564.28      409.76     73.15 o 
   4   6  27        0.97      -16.75     96.80 o 
  -4   7  27      730.13      806.31     93.08 o 
  -3   7  27      574.87      545.46    115.42 o 
  -2   7  27      452.30      318.34    107.97 o 
  -1   7  27       45.37      -57.25     57.25 o 
   0   7  27       82.91       57.39     60.38 o 
   1   7  27     1402.00     1489.53    103.61 o 
 -10   0  28      717.84      679.49    115.42 o 
  -9   0  28       50.86       18.62     81.91 o 
  -8   0  28      516.23      452.37    106.11 o 
  -7   0  28      180.17      292.80     45.52 o 
  -6   0  28     3744.14     3527.77    130.67 o 
  -5   0  28      234.79      268.07     89.36 o 
  -4   0  28      541.65      526.84     89.36 o 
  -3   0  28      660.66      662.74     93.08 o 
  -2   0  28      421.89      606.89     87.50 o 
  -1   0  28      262.17      264.35     81.91 o 
   0   0  28     3996.83     4073.23    195.47 o 
   1   0  28        9.44        6.83     43.20 o 
   2   0  28      266.85      297.54     54.52 o 
   3   0  28      134.85       59.16     48.03 o 
   4   0  28     1674.31     1789.54    132.18 o 
   5   0  28     1718.02     1757.39    114.49 o 
   6   0  28        4.75      -57.71     70.74 o 
   7   0  28      368.53      413.28     96.80 o 
 -10   1  28        8.37       29.48     64.34 o 
  -9   1  28      936.83      877.24     66.08 o 
  -8   1  28      629.30      526.35     57.80 o 
  -7   1  28      815.57      915.94     47.84 o 
  -6   1  28      604.62      534.72     39.84 o 
  -5   1  28        6.36      -40.39     40.39 o 
  -4   1  28       77.09       76.33     65.16 o 
  -3   1  28      116.12       88.86     79.12 o 
  -2   1  28     3236.91     3054.41    120.31 o 
  -1   1  28       76.23       45.95     47.33 o 
   0   1  28       93.37      113.83     53.20 o 
   1   1  28       93.08       93.06     33.06 o 
   2   1  28       17.72        0.23     53.20 o 
   3   1  28      236.40      307.56     38.45 o 
   4   1  28      937.42      944.96     52.05 o 
   5   1  28      296.44      306.06     45.27 o 
   6   1  28      352.09      274.34     49.17 o 
   7   1  28       17.16       79.67     45.81 o 
 -10   2  28      545.01      480.82    192.68 o 
  -9   2  28      157.35      186.84     66.98 o 
  -8   2  28      755.16      732.86     80.01 o 
  -7   2  28       88.61       93.12     38.04 o 
  -6   2  28     2632.04     2554.76     79.95 o 
  -5   2  28      193.21      168.46     46.00 o 
  -4   2  28      359.56      348.36     51.72 o 
  -3   2  28      310.77      371.26    124.73 o 
  -2   2  28      204.36      235.82     58.30 o 
  -1   2  28      632.65      691.31     70.76 o 
   0   2  28     2773.05     2728.36     90.02 o 
   1   2  28      309.61      237.51     39.40 o 
   2   2  28       57.27       91.72     32.03 o 
   3   2  28       68.80       53.06     52.67 o 
   4   2  28        1.44      -27.83     37.51 o 
   5   2  28      736.66      759.52     55.67 o 
   6   2  28      249.38      165.57     46.10 o 
   7   2  28       47.76       87.92     56.46 o 
 -10   3  28      680.84      608.01     84.53 o 
  -9   3  28      141.23       89.98     69.10 o 
  -8   3  28      280.00      324.59     67.10 o 
  -7   3  28       38.03       70.05     58.04 o 
  -6   3  28        4.83       57.86     57.88 o 
  -5   3  28     1184.18     1126.63     86.76 o 
  -4   3  28      208.09      143.43     59.06 o 
  -3   3  28      433.05      416.14     63.75 o 
  -2   3  28     1313.81     1259.37     83.40 o 
  -1   3  28      298.96      332.22     60.36 o 
   0   3  28      142.76      166.06     42.66 o 
   1   3  28       59.75       20.65     50.05 o 
   2   3  28        4.11        8.74     35.67 o 
   3   3  28      232.48      299.54     43.18 o 
   4   3  28      349.23      382.00     46.34 o 
   5   3  28       27.35       53.00     42.93 o 
   6   3  28       15.90      -24.14     42.77 o 
  -9   4  28      259.34      160.10     72.40 o 
  -8   4  28       40.18       -1.68     60.51 o 
  -7   4  28      756.20      721.41    104.25 o 
  -6   4  28      496.77      564.10     84.70 o 
  -5   4  28       13.85       88.43     55.29 o 
  -4   4  28      115.83      108.59    123.80 o 
  -3   4  28        4.80       19.55     52.65 o 
  -2   4  28      530.19      513.01     67.85 o 
  -1   4  28     2074.15     2016.14    154.51 o 
   0   4  28        0.22       10.49     50.36 o 
   1   4  28       41.10      -12.94     55.10 o 
   2   4  28       46.54       80.81     57.74 o 
   3   4  28     1919.23     1892.02     80.52 o 
   4   4  28      484.47      574.71    110.97 o 
   5   4  28       14.29        7.54     44.17 o 
  -8   5  28       89.11      -28.51     67.10 o 
  -7   5  28       18.01      -58.57     58.57 o 
  -6   5  28      300.32      317.27     67.71 o 
  -5   5  28      682.89      710.61     62.89 o 
  -4   5  28      252.08      326.14     67.32 o 
  -3   5  28      160.54      121.81     61.43 o 
  -2   5  28       21.86      106.11     93.08 o 
  -1   5  28      640.10      683.22    107.97 o 
   0   5  28        2.21       -3.17     53.20 o 
   1   5  28      170.81      217.81     60.55 o 
   2   5  28       49.48       45.23     61.20 o 
   3   5  28      445.64      559.38    115.42 o 
   4   5  28       60.30       25.94     46.12 o 
  -6   6  28      112.08      133.32     68.41 o 
  -5   6  28       30.94       49.37     84.70 o 
  -4   6  28      130.55       59.57     94.94 o 
  -3   6  28        2.78      -80.05     89.36 o 
  -2   6  28       54.29      -81.91     81.91 o 
  -1   6  28      383.62      402.11    111.70 o 
   0   6  28       34.74       61.60     58.48 o 
   1   6  28        8.51       45.69     62.53 o 
   2   6  28        0.07       66.50     66.00 o 
 -10   1  29        2.26      -63.02     63.02 o 
  -9   1  29       17.96       -8.50     62.43 o 
  -8   1  29      217.87      141.82     78.19 o 
  -7   1  29       20.63       62.29     45.46 o 
  -6   1  29       48.23       75.12     37.04 o 
  -5   1  29      166.16      269.60     49.85 o 
  -4   1  29       83.48      162.34     61.20 o 
  -3   1  29      106.51      102.67     57.25 o 
  -2   1  29       55.39       59.86     54.62 o 
  -1   1  29       39.35       21.41     52.65 o 
   0   1  29       30.97       40.30    100.53 o 
   1   1  29        0.80      -36.08     38.21 o 
   2   1  29        8.33       12.38     36.27 o 
   3   1  29        2.95       27.49     44.87 o 
   4   1  29      375.51      388.64     74.49 o 
   5   1  29      399.42      445.16     72.88 o 
   6   1  29      153.98      175.61     46.78 o 
  -9   2  29       22.63       49.20     63.86 o 
  -8   2  29       23.51      -55.13     59.36 o 
  -7   2  29      374.07      251.84     70.42 o 
  -6   2  29        2.29      -27.10    102.39 o 
  -5   2  29      511.58      562.96     73.68 o 
  -4   2  29     1827.92     1764.42     81.56 o 
  -3   2  29      897.83     1020.77     82.20 o 
  -2   2  29      104.79      103.66     55.84 o 
  -1   2  29        4.25       29.57     77.26 o 
   0   2  29     1538.04     1734.03     94.06 o 
   1   2  29      260.88      329.75     47.25 o 
   2   2  29      217.66      133.98     39.15 o 
   3   2  29       97.64       80.69     38.78 o 
   4   2  29        0.02      -30.70     39.39 o 
   5   2  29       78.20      130.79     59.25 o 
   6   2  29      148.11      112.90     68.79 o 
  -9   3  29      927.41      888.72     90.57 o 
  -8   3  29      510.65      530.54     80.27 o 
  -7   3  29      180.19      184.35     68.41 o 
  -6   3  29      182.23      284.42     77.26 o 
  -5   3  29        0.31      -31.31     57.88 o 
  -4   3  29      331.05      315.44     66.98 o 
  -3   3  29        7.46      -51.88     51.88 o 
  -2   3  29       64.85       86.54     59.19 o 
  -1   3  29      101.71      131.96     77.26 o 
   0   3  29      352.57      343.49     62.02 o 
   1   3  29      662.03      834.04     71.51 o 
   2   3  29      184.77      121.07     54.12 o 
   3   3  29       11.51      -32.40     45.95 o 
   4   3  29      204.78       78.56     51.32 o 
   5   3  29      344.26      330.39     50.29 o 
  -8   4  29        1.70       13.93     87.50 o 
  -7   4  29        3.59      -57.88     57.88 o 
  -6   4  29      351.06      398.78     73.68 o 
  -5   4  29        1.68       44.11     60.17 o 
  -4   4  29      968.21     1001.16     86.15 o 
  -3   4  29       84.77       43.44     69.81 o 
  -2   4  29       48.32      -23.06     90.29 o 
  -1   4  29      268.13      333.23    102.39 o 
   0   4  29      273.69      484.02    106.11 o 
   1   4  29        2.98       41.81     74.46 o 
   2   4  29       82.25       81.32     74.46 o 
   3   4  29      106.86      189.47     64.67 o 
   4   4  29       43.73       66.04     44.01 o 
  -7   5  29      304.04      335.68     77.53 o 
  -6   5  29      114.56       81.16     66.39 o 
  -5   5  29      193.94      245.18     70.34 o 
  -4   5  29       82.87       64.37     62.27 o 
  -3   5  29      516.83      571.52    115.42 o 
  -2   5  29       65.42        9.31     91.22 o 
  -1   5  29      297.33      301.58     93.08 o 
   0   5  29       27.63       94.36     60.69 o 
   1   5  29        6.32      -36.54     55.46 o 
   2   5  29      191.03      182.49     67.32 o 
   3   5  29      326.11      301.36     69.62 o 
  -4   6  29       16.64       31.65     96.80 o 
  -3   6  29      251.76       89.36    104.25 o 
  -2   6  29      141.51      154.51    100.53 o 
  -1   6  29     1071.18     1280.80    145.21 o 
   0   6  29      241.88      345.64     72.84 o 
   1   6  29       59.99      -27.52     56.71 o 
  -9   0  30      592.37      819.11    130.31 o 
  -8   0  30        6.81      -68.88     91.22 o 
  -7   0  30      479.74      328.17    114.49 o 
  -6   0  30       23.21       20.61     88.43 o 
  -5   0  30       13.30      135.90     80.05 o 
  -4   0  30     3763.55     3894.51    208.50 o 
  -3   0  30        0.65      -31.65     78.19 o 
  -2   0  30       23.94      -48.40     76.33 o 
  -1   0  30      278.31      294.14     80.05 o 
   0   0  30      193.12      318.34     89.36 o 
   1   0  30      696.80      874.96    109.84 o 
   2   0  30      808.04      873.38     74.72 o 
   3   0  30      157.75      139.75     55.93 o 
   4   0  30      112.02       92.50     54.33 o 
   5   0  30       15.45      -78.19     78.19 o 
  -9   1  30        4.14      -65.82     65.82 o 
  -8   1  30     1155.92     1124.48    195.47 o 
  -7   1  30       84.23      105.65     78.19 o 
  -6   1  30       26.94       81.05     62.43 o 
  -5   1  30     1026.58     1101.53     73.59 o 
  -4   1  30       22.53      118.69     59.80 o 
  -3   1  30       34.90      -23.49     57.16 o 
  -2   1  30     2610.62     2458.52    173.13 o 
  -1   1  30      171.82      168.35     60.69 o 
   0   1  30     1357.38     1430.67     88.17 o 
   1   1  30      728.13      771.04     74.30 o 
   2   1  30      382.27      390.03     64.73 o 
   3   1  30      665.14      763.25     67.98 o 
   4   1  30        7.19      -39.98     39.98 o 
   5   1  30      362.20      455.75     83.73 o 
  -9   2  30      561.13      647.48     85.44 o 
  -8   2  30       12.10       75.40     67.71 o 
  -7   2  30       44.19       50.28     60.95 o 
  -6   2  30      104.25      222.53     67.78 o 
  -5   2  30      276.50      238.13     64.46 o 
  -4   2  30     1723.98     1844.57    105.28 o 
  -3   2  30        7.12      -20.48     55.29 o 
  -2   2  30       20.86       -1.51     55.10 o 
  -1   2  30      220.17      201.15     62.27 o 
   0   2  30      227.74      379.83     65.19 o 
   1   2  30      824.58      866.47     79.24 o 
   2   2  30      839.39      974.46     76.47 o 
   3   2  30       43.72       17.85     40.56 o 
   4   2  30       77.18       89.15     46.69 o 
   5   2  30      113.16      191.82     48.15 o 
  -8   3  30      929.07      905.77     90.71 o 
  -7   3  30       25.72      -46.54     61.87 o 
  -6   3  30        4.66        2.91     58.30 o 
  -5   3  30      598.02      629.80     79.57 o 
  -4   3  30      182.97      192.38     61.83 o 
  -3   3  30      373.86      449.19     71.83 o 
  -2   3  30        0.61      -49.97     49.97 o 
  -1   3  30      266.45      204.84     59.80 o 
   0   3  30       30.21       29.79     85.63 o 
   1   3  30     1183.49      956.87    122.87 o 
   2   3  30        4.25      -52.72     52.72 o 
   3   3  30       46.23        5.97     47.65 o 
   4   3  30      579.54      520.35     53.34 o 
  -7   4  30      229.09      227.86     71.05 o 
  -6   4  30      149.69      230.36     70.94 o 
  -5   4  30      540.98      455.49     76.04 o 
  -4   4  30      420.53      271.42     67.71 o 
  -3   4  30      335.61      395.49     72.98 o 
  -2   4  30      237.31      243.87     93.08 o 
  -1   4  30      273.83      217.81    100.53 o 
   0   4  30       43.50        0.00     87.50 o 
   1   4  30      210.22      105.00     60.51 o 
   2   4  30        1.29       37.31     60.69 o 
   3   4  30      133.80      137.82     65.69 o 
  -5   5  30        3.50       31.87     66.79 o 
  -4   5  30       54.97       58.19     65.16 o 
  -3   5  30      786.84      940.12    134.04 o 
  -2   5  30      112.56       18.62     93.08 o 
  -1   5  30      519.81      396.53    111.70 o 
   0   5  30        2.47       40.96     94.94 o 
   1   5  30      131.42      165.27     62.52 o 
   2   5  30       74.71      157.39     82.84 o 
  -8   1  31       18.10       60.45     65.46 o 
  -7   1  31       63.68       92.97     65.07 o 
  -6   1  31        4.84      -12.33     72.60 o 
  -5   1  31        2.36      -17.46     57.16 o 
  -4   1  31      294.36      422.30     68.41 o 
  -3   1  31       75.47        1.02     58.30 o 
  -2   1  31      640.65      695.05    188.95 o 
  -1   1  31       61.43      -49.09     56.56 o 
   0   1  31       79.59      224.18     80.98 o 
   1   1  31       60.39       48.40     59.24 o 
   2   1  31       18.31      122.11     58.57 o 
   3   1  31       89.33      107.97     58.84 o 
   4   1  31        1.77       -6.27     45.63 o 
  -8   2  31       44.32       39.09     63.19 o 
  -7   2  31      230.35      274.94     70.34 o 
  -6   2  31       97.16       61.99     64.23 o 
  -5   2  31        7.67      -63.30    135.90 o 
  -4   2  31       34.28       37.95     84.70 o 
  -3   2  31       30.08       20.44     58.48 o 
  -2   2  31       53.12      110.99     58.57 o 
  -1   2  31      108.74      156.94     65.07 o 
   0   2  31      421.89      381.17     65.15 o 
   1   2  31      329.31      344.37     65.15 o 
   2   2  31      115.66       70.74     89.36 o 
   3   2  31      460.69      439.32     69.97 o 
   4   2  31      238.44      289.75     48.27 o 
  -7   3  31      212.95       92.55     69.73 o 
  -6   3  31      150.74      129.87     87.50 o 
  -5   3  31      209.13      113.79     67.71 o 
  -4   3  31      191.15      130.70     63.83 o 
  -3   3  31      132.24       72.60     63.19 o 
  -2   3  31     2019.00     1895.21    107.56 o 
  -1   3  31      241.05      200.12     65.16 o 
   0   3  31       23.34       -7.45     91.22 o 
   1   3  31       32.74      119.14     91.22 o 
   2   3  31        0.15        3.12     55.46 o 
   3   3  31       35.68       38.21     62.02 o 
  -6   4  31      103.66      140.55     71.08 o 
  -5   4  31      225.28      258.43     70.42 o 
  -4   4  31       13.42       -1.90     66.47 o 
  -3   4  31       36.88       19.58     75.40 o 
  -2   4  31        5.38       52.13     96.80 o 
  -1   4  31       53.26       72.60     87.50 o 
   0   4  31      475.23      556.62    115.42 o 
   1   4  31      235.04      297.86     98.67 o 
   2   4  31       45.78       85.88     64.91 o 
  -3   5  31      294.97      102.39    102.39 o 
  -2   5  31      465.31      227.12    109.84 o 
  -1   5  31        5.00        1.86     98.67 o 
   0   5  31      156.21      195.47    102.39 o 
  -7   0  32      177.73      135.90    102.39 o 
  -6   0  32        7.76      139.62     89.36 o 
  -5   0  32      106.88       87.50     94.94 o 
  -4   0  32      636.79      627.37    111.70 o 
  -3   0  32      108.00      204.78     94.94 o 
  -2   0  32     1016.61      995.97    124.73 o 
  -1   0  32      108.22       68.88     87.50 o 
   0   0  32     1518.98     1520.94    139.62 o 
   1   0  32       41.06       91.22     89.36 o 
   2   0  32       33.84      -35.37     80.05 o 
   3   0  32      502.41      487.74    102.39 o 
   4   0  32       14.64      -50.26     81.91 o 
  -7   1  32       19.96       12.45     69.02 o 
  -6   1  32     1027.90      954.10     93.46 o 
  -5   1  32       18.25      103.05     66.47 o 
  -4   1  32       11.57      -20.85     58.84 o 
  -3   1  32      566.89      642.73     75.68 o 
  -2   1  32     1499.55     1662.58    112.63 o 
  -1   1  32     1015.86     1119.23     90.11 o 
   0   1  32      229.88      124.28    145.21 o 
   1   1  32      440.06      511.16     75.61 o 
   2   1  32      641.93      738.53     80.95 o 
   3   1  32      368.70      605.03    111.70 o 
  -7   2  32        5.91       -0.22     67.78 o 
  -6   2  32      646.44      717.77     84.12 o 
  -5   2  32        1.39      -14.70     64.34 o 
  -4   2  32      756.78      589.80    162.89 o 
  -3   2  32       12.06       82.44     61.43 o 
  -2   2  32        7.30      -60.55     60.55 o 
  -1   2  32       28.85       35.79     58.57 o 
   0   2  32      174.17      111.81     93.08 o 
   1   2  32      370.44      247.60    100.53 o 
   2   2  32      183.93      262.49    102.39 o 
   3   2  32      128.98      208.94     92.15 o 
  -6   3  32      275.76      207.83     76.33 o 
  -5   3  32      513.92      539.24     82.90 o 
  -4   3  32      366.41      476.52     78.25 o 
  -3   3  32      414.07      636.11     81.33 o 
  -2   3  32      599.58      647.51     76.93 o 
  -1   3  32      366.29      232.33     68.35 o 
   0   3  32      865.91      919.64    122.87 o 
   1   3  32        8.43       78.19     94.94 o 
   2   3  32        6.57      -39.09     93.08 o 
  -4   4  32        9.48      -61.20     61.20 o 
  -3   4  32       64.44       24.33     67.78 o 
  -2   4  32       11.65       16.75     96.80 o 
  -1   4  32     1574.48     1567.49    150.79 o 
   0   4  32       65.43      206.64     94.94 o 
  -6   1  33       41.24       31.65     68.45 o 
  -5   1  33       26.20       48.79     63.35 o 
  -4   1  33        8.37      -21.41     64.50 o 
  -3   1  33        6.82       64.08     62.27 o 
  -2   1  33      328.73      313.36     69.10 o 
  -1   1  33      129.71      160.36     70.42 o 
   0   1  33       74.14       15.38     60.38 o 
   1   1  33      579.57      515.45     78.98 o 
   2   1  33       90.78      103.12     63.75 o 
  -5   2  33       24.15       15.18     67.78 o 
  -4   2  33      169.89      197.97     69.02 o 
  -3   2  33        3.09       99.19     63.14 o 
  -2   2  33      112.51      165.93     68.30 o 
  -1   2  33        6.70      -31.57     95.87 o 
   0   2  33      418.56      444.43     72.36 o 
   1   2  33      323.03      309.03    106.11 o 
  -4   3  33      262.51      232.70     74.72 o 
  -3   3  33      247.98      292.29     74.89 o 
  -2   3  33       63.52       53.80     65.46 o 
  -1   3  33      125.05       68.88    100.53 o 
   0   3  33      611.55      552.90    121.01 o 
  -4   0  34      154.86      137.76    100.53 o 
  -3   0  34       28.57       65.16     85.63 o 
  -2   0  34      108.69      174.99     98.67 o 
  -1   0  34       10.19       91.22     98.67 o 
   0   0  34       92.26      145.21     98.67 o 
  -4   1  34      554.93      444.34     77.53 o 
  -3   1  34       23.17       -5.22     66.39 o 
  -2   1  34     1188.93     1255.67    181.51 o 
  -1   1  34       54.67       54.13     66.39 o 
   0   1  34        5.91      -25.01    101.46 o 
  -3   2  34        0.55      -17.64     64.91 o 
  -2   2  34      891.44      783.44     89.25 o 
  -1   2  34       12.22      -63.59     63.59 o 
                                                 
